# Supplementary material for: Transcriptome analysis of the response of Burmese python to digestion
Source: Gigascience. 2017 Jul 13;6(8):1–18. doi: 10.1093/gigascience/gix057 (PMC5597892; doi:10.1093/gigascience/gix057)
Supplement: Supplement Materials [file gix057_Supp.zip]

Archive with 15 entries (15 files):
- supplementary material.docx
- Table1.xlsx
- Table2.xlsx
- Table3.xlsx
- TableS10.xlsx
- TableS11.xlsx
- TableS12.xlsx
- TableS13.xlsx
- TableS14.xlsx
- TableS3.xlsx
- TableS5.xlsx
- TableS6.xlsx
- TableS7.xlsx
- TableS8.xlsx
- TableS9.xlsx
