# Supplementary material for: Transcriptome analysis of the response of Burmese python to digestion
Source: Gigascience. 2017 Jul 13;6(8):1–18. doi: 10.1093/gigascience/gix057 (PMC5597892; doi:10.1093/gigascience/gix057)
Supplement: Supplement Materials [file gix057_Supp.zip › Table1.xlsx]

## Sheet: Sheet1
Parameter	De novo assembly
Total transcripts	34423
Annotated transcripts with nr NCBI	19713
Annotated transcripts with GO term	16992
Minimum transcript size (nt)	100
Medium transcrpt size (nt)	605
Mean transcript size (nt)	1034
Largest transcript (nt)	26010
N50	6240
N50 size (nt)	1673
Total assembled bases (Mb)	35.6
