# Supplementary material for: Transcriptome analysis of the response of Burmese python to digestion
Source: Gigascience. 2017 Jul 13;6(8):1–18. doi: 10.1093/gigascience/gix057 (PMC5597892; doi:10.1093/gigascience/gix057)
Supplement: Supplement Materials [file gix057_Supp.zip › Table2.xlsx]

## Sheet: Sheet1
Expression level	Fold change level	Expression trend (fasting -> 24h -> 48h)	Color code
max FPKM over 10	FC over 4	Up-regulated	Red
		Down-regulated	Blue
		Up-then-down regulated	Yellow
		Down-then-up regulated	Brown
	FC below 4	Highly expressed (max FPKM over 200)	Purple
		Moderately expressed (max FPKM below 200)	Pink
max FPKM below 10	-	Lowly expressed	Darkgrey
