# Supplementary material for: Transcriptome analysis of the response of Burmese python to digestion
Source: Gigascience. 2017 Jul 13;6(8):1–18. doi: 10.1093/gigascience/gix057 (PMC5597892; doi:10.1093/gigascience/gix057)
Supplement: Supplement Materials [file gix057_Supp.zip › Table3.xlsx]

## Sheet: Final
Expression trend (fasting -> 24h -> 48h)	Stomach	Intestine	Pancreas	Liver	Heart
Up-regulated	932 (2.9%)	1,131 (3.5%)	859 (2.6%)	1,047 (3.2%)	184 (0.6%)
Up-then-down regulated	28 (0.1%)	31 (0.1%)	150 (0.5%)	61 (0.2%)	6 (0.0%)
Down-regulated	869 (2.7%)	625 (1.9%)	567 (1.7%)	618 (1.9%)	168 (0.5%)
Down-then-up regulated	36 (0.1%)	45 (0.1%)	127 (0.4%)	90 (0.3%)	16 (0.1%)
Highly expressed	199 (0.6%)	211 (0.7%)	225 (0.7%)	354 (1.1%)	232 (0.7%)
Moderately expressed	5,541 (17.0%)	5,582 (17.2%)	4,933 (15.2%)	5,385 (16.5%)	6,044 (18.6%)
Lowly expressed	24,926 (76.6%)	24,906 (76.5%)	25,670 (78.9%)	24,976 (76.8%)	25,881 (79.5%)
Total	32,531 (100%)	32,531 (100%)	32,531 (100%)	32,531 (100%)	32,531 (100%)
