# Supplementary material for: Transcriptome analysis of the response of Burmese python to digestion
Source: Gigascience. 2017 Jul 13;6(8):1–18. doi: 10.1093/gigascience/gix057 (PMC5597892; doi:10.1093/gigascience/gix057)
Supplement: Supplement Materials [file gix057_Supp.zip › TableS10.xlsx]

## Sheet: Identifications
Accession Nr	Name	Mass (kDa)	Score	Protein Group	Significant Matches	Unique Peptides	emPAI
P11087	Collagen alpha-1(I) chain	138.032	173925	1	3810	65	274.97
Q01149	Collagen alpha-2(I) chain	129.557	104058		1943	61	48.22
P08121	Collagen alpha-1(III) chain	138.943	77937	1	1757	57	32.6
P10639	Thioredoxin	11.675	2667		87	7	31.38
P60710	Actin, cytoplasmic 1	41.737	15906	2	361	7	17.39
P62897	Cytochrome c, somatic	11.605	1485		48	6	14.71
P02088	Hemoglobin subunit beta-1	15.84	4396	9	105	4	12.78
P52760	Ribonuclease UK114	14.255	6968		129	7	12.44
P07759	Serine protease inhibitor A3K	46.88	9091	4	222	12	9.01
P05977	Myosin light chain 1/3, skeletal muscle isoform	20.595	2569	15	67	9	8.64
P68134	Actin, alpha skeletal muscle	42.051	9945	2	302	5	8.23
P07724	Serum albumin	68.693	9870		240	30	7.48
P02089	Hemoglobin subunit beta-2	15.878	1811	9	68	2	6.69
P32848	Parvalbumin alpha	11.931	559		25	4	6.03
Q9D154	Leukocyte elastase inhibitor A	42.575	4788	7	111	11	4.84
P07309	Transthyretin	15.776	1724		37	6	4.82
P58771	Tropomyosin alpha-1 chain	32.681	2708	14	80	8	4.6
P07758	Alpha-1-antitrypsin 1-1	46.003	8174	5	195	5	4.12
P28481	Collagen alpha-1(II) chain	141.973	26029	1	771	29	4.07
P04117	Fatty acid-binding protein, adipocyte	14.65	685		14	4	3.83
P58774	Tropomyosin beta chain	32.837	2091	14	62	7	3.8
P01942	Hemoglobin subunit alpha	15.085	1816		75	5	3.67
P20801	Troponin C, skeletal muscle	18.11	488	22	25	5	3.66
P22599	Alpha-1-antitrypsin 1-2	45.975	7276	5	175	3	3.64
P62983	Ubiquitin-40S ribosomal protein S27a	17.951	2905		103	6	3.62
P02104	Hemoglobin subunit epsilon-Y2	16.137	518	9	34	3	3.21
Q00897	Alpha-1-antitrypsin 1-4	45.998	6999	5	181	3	3.18
Q922U2	Keratin, type II cytoskeletal 5	61.767	3799	10	96	12	2.94
P32261	Antithrombin-III	52.004	3393		88	12	2.85
Q64433	10 kDa heat shock protein, mitochondrial	10.963	582		21	3	2.53
P62806	Histone H4	11.367	245		9	3	2.41
Q8BFZ3	Beta-actin-like protein 2	42.004	6916	2	179	2	2.41
Q60854	Serpin B6	42.599	2144		70	9	2.34
P07310	Creatine kinase M-type	43.045	2902		87	10	2.31
Q5SX39	Myosin-4	222.859	11526	3	289	15	2.27
P05064	Fructose-bisphosphate aldolase A	39.356	2093		52	10	2.27
P01837	Ig kappa chain C region	11.778	313		8	3	2.19
P08228	Superoxide dismutase [Cu-Zn]	15.943	1341		34	4	2.18
Q00898	Alpha-1-antitrypsin 1-5	45.891	4121	5	81	3	2.08
Q5SX40	Myosin-1	223.342	10522	3	267	10	1.94
P15532	Nucleoside diphosphate kinase A	17.208	731		15	3	1.94
P16858	Glyceraldehyde-3-phosphate dehydrogenase	35.81	2881		71	7	1.84
P35700	Peroxiredoxin-1	22.176	770		35	5	1.84
P68372	Tubulin beta-4B chain	49.831	1087	17	31	3	1.81
P50446	Keratin, type II cytoskeletal 6A	59.335	2712	10	68	7	1.8
P68254	14-3-3 protein theta	27.778	639	20	26	2	1.73
P19536	Cytochrome c oxidase subunit 5B, mitochondrial	13.813	230		9	3	1.69
P02535	Keratin, type I cytoskeletal 10	57.77	3717	11	84	8	1.66
P97457	Myosin regulatory light chain 2, skeletal muscle isoform	18.955	369		12	4	1.66
O35744	Chitinase-like protein 3	44.458	1308	16	24	6	1.58
P11404	Fatty acid-binding protein, heart	14.819	462		15	2	1.57
O08709	Peroxiredoxin-6	24.871	1700		64	5	1.56
Q3U962	Collagen alpha-2(V) chain	145.018	4594	1	130	21	1.4
Q9QWL7	Keratin, type I cytoskeletal 17	48.162	1137	11	54	4	1.4
P63017	Heat shock cognate 71 kDa protein	70.871	3091	12	81	9	1.37
P17751	Triosephosphate isomerase	32.192	1021		25	6	1.37
Q61414	Keratin, type I cytoskeletal 15	49.138	2020	11	72	4	1.37
Q3TTY5	Keratin, type II cytoskeletal 2 epidermal	70.923	867	10	32	9	1.36
Q06318	Uteroglobin	10.519	101		4	2	1.36
Q9CZY3	Ubiquitin-conjugating enzyme E2 variant 1	16.355	103		5	2	1.34
P07744	Keratin, type II cytoskeletal 4	56.283	1450	10	44	7	1.3
P04247	Myoglobin	17.07	259		6	3	1.27
Q60605	Myosin light polypeptide 6	16.93	91	15	4	3	1.27
Q8R429	Sarcoplasmic/endoplasmic reticulum calcium ATPase 1	109.425	5926	6	141	8	1.25
Q61781	Keratin, type I cytoskeletal 14	52.867	1736	11	64	5	1.22
P17182	Alpha-enolase	47.141	1077	18	29	5	1.21
P06151	L-lactate dehydrogenase A chain	36.499	1074	19	26	5	1.15
P10126	Elongation factor 1-alpha 1	50.114	1505		53	8	1.11
P29699	Alpha-2-HS-glycoprotein	37.326	3330		53	4	1.1
Q61937	Nucleophosmin	32.56	1620		29	3	1.05
Q91WP6	Serine protease inhibitor A3N	46.718	1672	4	41	2	1.02
P21550	Beta-enolase	47.025	599	18	16	4	1.01
P08730	Keratin, type I cytoskeletal 13	47.754	740	11	37	2	0.99
Q8VCW2	Keratin, type I cytoskeletal 25	48.921	1609	11	57	3	0.95
Q9Z320	Keratin, type I cytoskeletal 27	49.105	1740	11	56	3	0.95
Q9CR35	Chymotrypsinogen B	27.822	488		16	4	0.94
P20029	78 kDa glucose-regulated protein	72.422	3381	12	82	8	0.92
P08249	Malate dehydrogenase, mitochondrial	35.611	891		26	5	0.92
P52480	Pyruvate kinase PKM	57.845	617	21	20	7	0.91
P12710	Fatty acid-binding protein, liver	14.246	384		13	2	0.91
P70696	Histone H2B type 1-A	14.237	434		18	2	0.91
Q9WUM5	Succinyl-CoA ligase [ADP/GDP-forming] subunit alpha, mitochondrial	36.155	290		14	5	0.9
P16015	Carbonic anhydrase 3	29.366	564		15	4	0.89
Q8BGZ7	Keratin, type II cytoskeletal 75	59.741	1965	10	53	3	0.88
P67984	60S ribosomal protein L22	14.759	705		13	2	0.88
P11679	Keratin, type II cytoskeletal 8	54.565	459	10	23	3	0.83
Q99PT1	Rho GDP-dissociation inhibitor 1	23.407	358		9	3	0.82
P56480	ATP synthase subunit beta, mitochondrial	56.3	970		35	6	0.8
P00329	Alcohol dehydrogenase 1	39.771	876		17	5	0.79
A2ASS6	Titin	3906.49	100189		2480	448	0.77
Q9R0H5	Keratin, type II cytoskeletal 71	57.383	1377	10	46	4	0.77
Q99P58	Ras-related protein Rab-27B	24.56	402		17	3	0.77
P11276	Fibronectin	272.538	7310		171	30	0.76
P63158	High mobility group protein B1	24.894	96		4	3	0.75
Q03265	ATP synthase subunit alpha, mitochondrial	59.753	1591		44	7	0.74
P05213	Tubulin alpha-1B chain	50.152	974		27	6	0.74
P97447	Four and a half LIM domains protein 1	31.889	649		20	4	0.74
Q99KI0	Aconitate hydratase, mitochondrial	85.464	771		21	10	0.73
Q8VHX6	Filamin-C	291.119	4609	8	114	27	0.68
P68037	Ubiquitin-conjugating enzyme E2 L3	17.862	158		2	2	0.68
Q9Z1Q5	Chloride intracellular channel protein 1	27.013	158		4	3	0.67
P04104	Keratin, type II cytoskeletal 1	65.606	1582	10	50	4	0.65
P45591	Cofilin-2	18.71	368		12	2	0.65
P05784	Keratin, type I cytoskeletal 18	47.538	446	11	25	2	0.64
Q9DBJ1	Phosphoglycerate mutase 1	28.832	105		4	3	0.63
P15947	Kallikrein-1	28.775	109		5	3	0.62
Q61765	Keratin, type I cuticular Ha1	47.117	713	11	33	3	0.62
P10922	Histone H1.0	20.861	103		3	2	0.57
Q60648	Ganglioside GM2 activator	20.824	255		6	2	0.55
Q91X83	S-adenosylmethionine synthase isoform type-1	43.509	420		10	4	0.53
P09411	Phosphoglycerate kinase 1	44.55	221		9	3	0.52
Q64374	Regucalcin	33.407	466		12	3	0.52
P17047	Lysosome-associated membrane glycoprotein 2	45.681	463		26	4	0.5
Q6NXH9	Keratin, type II cytoskeletal 73	58.911	858	10	29	2	0.49
P13541	Myosin-3	223.791	3501	3	104	2	0.49
Q6P8J7	Creatine kinase S-type, mitochondrial	47.473	501		26	4	0.48
O88207	Collagen alpha-1(V) chain	183.677	3262	13	88	7	0.47
P63038	60 kDa heat shock protein, mitochondrial	60.955	593		14	5	0.47
P47963	60S ribosomal protein L13	24.305	103		3	2	0.47
P14152	Malate dehydrogenase, cytoplasmic	36.511	479		14	2	0.47
O88668	Protein CREG1	24.452	180		4	2	0.47
P10605	Cathepsin B	37.28	395		9	3	0.45
Q61990	Poly(rC)-binding protein 2	38.222	197		9	3	0.44
Q497I4	Keratin, type I cuticular Ha5	50.53	634	11	25	2	0.44
Q921I1	Serotransferrin	76.724	596		18	6	0.43
Q01339	Beta-2-glycoprotein 1	38.619	225		9	3	0.43
P07146	Anionic trypsin-2	26.204	147		4	2	0.42
Q9ERE2	Keratin, type II cuticular Hb1	43.761	123	10	8	4	0.41
P04370	Myelin basic protein	27.168	150		8	2	0.41
Q8BWT1	3-ketoacyl-CoA thiolase, mitochondrial	41.83	329		5	3	0.4
Q9DCW4	Electron transfer flavoprotein subunit beta	27.623	202		4	2	0.4
P50608	Fibromodulin	43.055	73		4	2	0.39
P15949	Kallikrein 1-related peptidase b9	28.9	47		2	2	0.38
Q91Z83	Myosin-7	222.879	2984	3	86	4	0.37
O09165	Calsequestrin-1	46.378	676		13	3	0.36
Q61792	LIM and SH3 domain protein 1	29.994	134		3	2	0.36
P16460	Argininosuccinate synthase	46.584	161		8	3	0.35
P47757	F-actin-capping protein subunit beta	31.345	42		2	2	0.35
Q5XKE0	Myosin-binding protein C, fast-type	127.352	677		24	8	0.34
P58252	Elongation factor 2	95.314	637		20	6	0.34
Q8CI51	PDZ and LIM domain protein 5	63.299	786		21	3	0.34
Q9QZ47	Troponin T, fast skeletal muscle	32.241	137		8	2	0.34
Q8C196	Carbamoyl-phosphate synthase [ammonia], mitochondrial	164.618	1099		29	8	0.33
Q61245	Collagen alpha-1(XI) chain	181.032	2600	13	69	3	0.33
P47754	F-actin-capping protein subunit alpha-2	32.967	63		2	2	0.33
P61979	Heterogeneous nuclear ribonucleoprotein K	50.976	386		6	3	0.32
Q61598	Rab GDP dissociation inhibitor beta	50.537	413		9	3	0.32
Q91XA9	Acidic mammalian chitinase	52.003	215		4	3	0.31
Q61114	BPI fold-containing family B member 1	52.455	257		4	3	0.31
P17563	Selenium-binding protein 1	52.514	373		17	3	0.31
P07214	SPARC	34.45	40		2	2	0.31
O08749	Dihydrolipoyl dehydrogenase, mitochondrial	54.272	163		4	3	0.3
Q61838	Alpha-2-macroglobulin	165.853	716		18	7	0.29
Q9CQ62	2,4-dienoyl-CoA reductase, mitochondrial	36.214	81		2	2	0.29
P47738	Aldehyde dehydrogenase, mitochondrial	56.538	608		14	3	0.28
P49935	Pro-cathepsin H	37.17	45		3	2	0.28
Q60847	Collagen alpha-1(XII) chain	340.214	1330		33	16	0.27
Q61554	Fibrillin-1	312.266	1138		40	16	0.27
Q64727	Vinculin	116.717	276		7	6	0.27
Q8R0Y6	Cytosolic 10-formyltetrahydrofolate dehydrogenase	98.709	263		9	5	0.27
P24270	Catalase	59.795	175		5	3	0.27
Q9D0F9	Phosphoglucomutase-1	61.418	416		13	3	0.26
P28474	Alcohol dehydrogenase class-3	39.548	353		11	2	0.26
P06745	Glucose-6-phosphate isomerase	62.767	291		7	2	0.25
O88342	WD repeat-containing protein 1	66.407	389		13	3	0.24
P01869	Ig gamma-1 chain C region, membrane-bound form	43.387	82		2	2	0.24
Q99JY9	Actin-related protein 3	47.357	36		2	2	0.22
P14211	Calreticulin	47.995	98		4	2	0.22
Q9D2G2	Dihydrolipoyllysine-residue succinyltransferase component of 2-oxoglutarate dehydrogenase complex, mitochondrial	48.995	764		18	2	0.21
Q8BFR5	Elongation factor Tu, mitochondrial	49.508	105		4	2	0.21
Q8VCM7	Fibrinogen gamma chain	49.391	762		24	2	0.21
P48678	Prelamin-A/C	74.238	166		6	2	0.21
Q3U0V1	Far upstream element-binding protein 2	76.775	127		3	3	0.2
Q9JKS4	LIM domain-binding protein 3	76.432	126		4	3	0.2
Q9CZU6	Citrate synthase, mitochondrial	51.737	52		3	2	0.2
Q99JY0	Trifunctional enzyme subunit beta, mitochondrial	51.386	203		5	2	0.2
P26039	Talin-1	269.821	1087		16	10	0.19
Q8K0E8	Fibrinogen beta chain	54.753	215		6	2	0.19
P97807	Fumarate hydratase, mitochondrial	54.357	141		5	2	0.19
Q8BTM8	Filamin-A	281.222	973	8	31	8	0.18
P08122	Collagen alpha-2(IV) chain	167.325	826		20	6	0.18
P13020	Gelsolin	85.942	294		15	3	0.18
P11499	Heat shock protein HSP 90-beta	83.281	128		5	3	0.18
P09103	Protein disulfide-isomerase	57.058	68		3	2	0.18
Q8VDN2	Sodium/potassium-transporting ATPase subunit alpha-1	112.982	238	23	7	2	0.18
P80315	T-complex protein 1 subunit delta	58.066	45		2	2	0.18
P19096	Fatty acid synthase	272.428	1160		30	9	0.17
P08113	Endoplasmin	92.476	196		5	3	0.17
E9PV24	Fibrinogen alpha chain	87.429	401		12	3	0.17
P02463	Collagen alpha-1(IV) chain	160.679	1574		28	5	0.16
Q64739	Collagen alpha-2(XI) chain	171.535	1360	13	41	2	0.15
Q80X90	Filamin-B	277.825	642	8	19	4	0.14
P57780	Alpha-actinin-4	104.977	556		12	3	0.14
Q61703	Inter-alpha-trypsin inhibitor heavy chain H2	105.928	120		3	3	0.14
Q00780	Collagen alpha-1(VIII) chain	73.607	407	1	34	2	0.14
P01027	Complement C3	186.484	311		17	5	0.13
Q08189	Protein-glutamine gamma-glutamyltransferase E	77.309	119		3	2	0.13
Q6PDN3	Myosin light chain kinase, smooth muscle	212.925	890		31	5	0.12
Q05920	Pyruvate carboxylase, mitochondrial	129.685	482		8	3	0.12
P47857	ATP-dependent 6-phosphofructokinase, muscle type	85.269	160		5	2	0.12
Q8BMS1	Trifunctional enzyme subunit alpha, mitochondrial	82.67	116		5	2	0.12
Q05793	Basement membrane-specific heparan sulfate proteoglycan core protein	398.294	936		26	8	0.11
O88990	Alpha-actinin-3	103.043	48		2	2	0.1
Q9DBT9	Dimethylglycine dehydrogenase, mitochondrial	97.255	137		3	2	0.1
Q2VIS4	Filaggrin-2	251.372	273		6	4	0.08
Q63870	Collagen alpha-1(VII) chain	295.232	149	1	10	3	0.07
P35441	Thrombospondin-1	129.647	145		5	2	0.07
P28665	Murinoglobulin-1	165.298	171		6	2	0.06
Q80X19	Collagen alpha-1(XIV) chain	193.013	223		6	2	0.05
Q8VHD8	Hornerin	247.587	120		3	2	0.04
Q8VDD5	Myosin-9	226.372	164		2	2	0.04
Q5DTT3	Protein FAM208B	264.278	41		3	2	0.04

## Sheet: Parameters
Search and Filtering Parameters
Database:	SwissProt (SwissProt_2014_10.fasta)
# Sequences:	16693
Taxonomy:	Mus musculus (house mouse)
Enzyme:	Trypsin
Fixed modifications:	Carbamidomethyl (C)
Variable modifications:	Oxidation (M),Oxidation (P)
Mass values:	Monoisotopic
Peptide mass tolerance:	15 ppm
Fragment mass tolerance:	0.2 Da
Max missed cleavages:	1
Instrument type:	ESI-QUAD-TOF
Expect cut-off:	0.005
Significance threshold p	0.01
FDR:	0.0222
# MS/MS queries:	122538 (13.9% spectral use)
Filtering:	Proteins identified by only one tryptic peptide were removed
	485 proteins were identified prior to the filtering.
The data was parsed using MDM v. 1.3.0. Reference:
MS Data Miner: a web-based software tool to analyze, compare, and share mass spectrometry protein identifications.
Dyrlund TF, Poulsen ET, Scavenius C, Sanggaard KW, Enghild JJ.
Proteomics. 2012 Sep;12(18):2792-6. doi: 10.1002/pmic.201200109.
