# Supplementary material for: Transcriptome analysis of the response of Burmese python to digestion
Source: Gigascience. 2017 Jul 13;6(8):1–18. doi: 10.1093/gigascience/gix057 (PMC5597892; doi:10.1093/gigascience/gix057)
Supplement: Supplement Materials [file gix057_Supp.zip › TableS11.xlsx]

## Sheet: Identifications
Accession Nr	Protein Name	Mass kDa	Score	Protein Group	Significant Matches	Coverage %	Unique Peptides	emPAI
m.34194_Py95	PREDICTED: apolipoprotein A-IV-like [Anolis carolinensis],L32307_T1/1_Py95,gi|327289646|ref|XP_003229535.1|3e-50, 181	27.251	1274		36	61.5	13	8.35
m.121_Py95	serum albumin [Trimeresurus flavoviridis],L32_T2/3_Py95,gi|56790036|dbj|BAD82814.1|1e-55, 193	18.812	1465	1	36	58.5	4	6.34
m.4_Py95	apolipoprotein A-I preproprotein [Gallus gallus],L4_T1/1_Py95,gi|45382961|ref|NP_990856.1|3e-50, 182	29.893	1294		37	50.2	11	4.65
m.75_Py95	serum albumin [Trimeresurus flavoviridis],L20_T1/2_Py95,gi|56790036|dbj|BAD82814.1|8e-116, 358	39.391	2024	1	72	48	6	4.33
m.92_Py95	serum albumin [Trimeresurus flavoviridis],L23_T3/4_Py95,gi|56790036|dbj|BAD82814.1|4e-165, 486	43.14	1762	1	65	48.2	3	3.61
m.27_Py95	FETCB_AGKHB RecName: Full=Antihemorragic factor cHLP-B; AltName: Full=Chinese mamushi HSF-like protein B; Flags: Precursor,L6_T1/1_Py95,gi|82126266|sp|Q5KQS2.1|FETCB_AGKHB7e-158, 462	40.334	2111		58	37.5	12	3.07
m.1217_Py95	PREDICTED: fibrinogen alpha chain-like [Anolis carolinensis],L424_T1/2_Py95,gi|327274039|ref|XP_003221786.1|1e-144, 455	49.591	1667		47	44.7	14	2.78
m.91_Py95	serum albumin [Trimeresurus flavoviridis],L23_T2/4_Py95,gi|56790036|dbj|BAD82814.1|0.0, 543	53.476	1422	1	54	39	4	2.44
m.978_Py95	serum albumin [Trimeresurus flavoviridis],L329_T3/3_Py95,gi|56790036|dbj|BAD82814.1|9e-77, 253	27.328	843	1	28	37.2	4	2.33
m.569_Py95	PREDICTED: alpha-2-macroglobulin-like [Anolis carolinensis],L201_T1/1_Py95,gi|327266590|ref|XP_003218087.1|0.0,1660	168.445	3114		119	31.5	38	2.08
m.29139_Py95	immunoglobulin M heavy chain constant region [Anolis carolinensis],L24252_T1/1_Py95,gi|157695075|gb|ABV66128.1|2e-141, 427	44.885	1028		32	32	8	1.58
m.622_Py95	PREDICTED: fibrinogen gamma chain-like [Anolis carolinensis],L216_T1/1_Py95,gi|327274037|ref|XP_003221785.1|0.0, 678	50.48	1048		31	25.7	9	1.54
m.2541_Py95	PLILP_ELAQU RecName: Full=PLIalpha-like protein; Short=PLI-LP; Short=PLIalpha-LP; Flags: Precursor,L963_T1/1_Py95,gi|82133672|sp|Q8AXS4.1|PLILP_ELAQU2e-61, 197	15.533	410		11	23.5	3	1.46
m.159_Py95	CO3_NAJNA RecName: Full=Complement C3; Contains: RecName: Full=Complement C3 beta chain; Contains: RecName: Full=Complement C3 alpha chain; Contains: RecName: Full=C3a anaphylatoxin; Contains: RecName: Full=Complement C3b alpha' chain; Contains: Rec	181.402	3030		101	23.6	34	1.43
m.32128_Py95	immunoglobulin gamma chain precursor [Monodelphis domestica],L28515_T1/1_Py95,gi|3928781|gb|AAC79675.1|5e-73, 244	37.833	344	7	16	16.3	4	1.39
m.20823_Py95	apoe protein [Xenopus (Silurana) tropicalis],L13022_T1/1_Py95,gi|38383185|gb|AAH62519.1|1e-66, 227	17.846	329		9	22	3	1.19
m.53_Py95	transferrin precursor [Python bivittatus],L16_T1/1_Py95,gi|108792443|emb|CAK18224.1|0.0,1419	79.448	1607		42	22.3	13	1.17
m.3_Py95	PREDICTED: fibrinogen beta chain-like [Anolis carolinensis],L2_T1/1_Py95,gi|327274041|ref|XP_003221787.1|0.0, 774	54.745	742		25	24.5	9	1.17
m.894_Py95	PREDICTED: apolipoprotein A-II-like [Anolis carolinensis],L309_T1/1_Py95,gi|327288735|ref|XP_003229081.1|2e-13,69.7	12.194	190		5	13.1	2	1.14
m.755_Py95	small serum protein-2 [Gloydius blomhoffi blomhoffi],L267_T1/1_Py95,gi|302698823|dbj|BAJ14707.1|1e-26, 103	12.157	115		3	21.2	2	1.14
m.1139_Py95	PREDICTED: alpha-2-macroglobulin-like protein 1-like [Anolis carolinensis],L400_T7/8_Py95,gi|327264177|ref|XP_003216892.1|0.0, 796	107.499	1596	2	47	21.3	17	1.11
m.22697_Py95	AF321281_1 immunoglobulin lambda light chain [Trichosurus vulpecula],L15265_T1/2_Py95,gi|17225028|gb|AAL37212.1|AF321281_12e-72, 232	25.23	721		17	21.2	4	1.11
m.12306_Py95	IGL@ protein [Homo sapiens],L5951_T1/3_Py95,gi|49522736|gb|AAH73762.1|4e-62, 207	27.683	1605		35	21.5	4	0.97
m.717_Py95	PREDICTED: alpha-2-macroglobulin-like [Anolis carolinensis],L251_T1/1_Py95,gi|327266590|ref|XP_003218087.1|3e-75, 257	22.548	170	6	5	12.6	2	0.87
m.434_Py95	PREDICTED: serpin peptidase inhibitor, clade A (alpha-1 antiproteinase, antitrypsin), member 4 [Taeniopygia guttata],L157_T1/1_Py95,gi|224051673|ref|XP_002200214.1|7e-108, 347	46.262	579		20	14.5	6	0.84
m.339_Py95	PREDICTED: alpha-2-macroglobulin-like protein 1-like [Anolis carolinensis],L119_T2/4_Py95,gi|327264181|ref|XP_003216894.1|0.0, 684	55.508	348	3	11	19.2	2	0.81
m.883_Py95	PREDICTED: inter-alpha-trypsin inhibitor heavy chain H3-like [Anolis carolinensis],L304_T2/4_Py95,gi|327265809|ref|XP_003217700.1|0.0, 961	72.24	488	4	15	18.1	8	0.8
m.10110_Py95	PREDICTED: ovostatin-like [Anolis carolinensis],L4598_T1/1_Py95,gi|327264189|ref|XP_003216898.1|8e-50, 183	16.256	87		3	14.8	2	0.78
m.651_Py95	PREDICTED: vitamin D-binding protein-like [Anolis carolinensis],L232_T1/1_Py95,gi|327274230|ref|XP_003221881.1|6e-165, 489	51.589	358		12	18.2	5	0.73
m.1174_Py95	PREDICTED: fetuin-B-like [Anolis carolinensis],L412_T1/1_Py95,gi|327282032|ref|XP_003225748.1|4e-18,94.4	26.076	45		3	17.5	3	0.72
m.2025_Py95	uncharacterized protein ENSP00000244321 homolog precursor [Mus musculus],L745_T1/2_Py95,gi|85702280|ref|NP_001032220.1|1e-24, 108	28.436	185		5	11.8	2	0.64
m.979_Py95	PREDICTED: vitronectin-like [Anolis carolinensis],L330_T1/1_Py95,gi|327285180|ref|XP_003227312.1|7e-132, 395	39.277	337		10	15.6	4	0.62
m.5397_Py95	PREDICTED: alpha-2-macroglobulin-like [Anolis carolinensis],L2238_T1/1_Py95,gi|327266590|ref|XP_003218087.1|3e-157, 493	49.381	463		16	14	5	0.61
m.31611_Py95	immunoglobulin Y heavy chain constant region [Anolis carolinensis],L27888_T1/1_Py95,gi|157695083|gb|ABV66132.1|6e-174, 508	50	454		21	16.3	5	0.6
m.190_Py95	PREDICTED: antithrombin-III-like [Anolis carolinensis],L63_T1/1_Py95,gi|327270267|ref|XP_003219911.1|0.0, 663	51.589	210		9	13.8	5	0.58
m.2640_Py95	PREDICTED: alpha-2-macroglobulin-like [Anolis carolinensis],L1004_T1/1_Py95,gi|327266592|ref|XP_003218088.1|0.0, 665	73.606	379	5	16	14.1	6	0.57
m.295_Py95	PREDICTED: heparin cofactor 2 [Gallus gallus],L97_T1/1_Py95,gi|118098359|ref|XP_001232767.1|0.0, 684	57.649	342		11	10.9	5	0.51
m.7_Py95	PREDICTED: fibronectin isoform 1 [Sus scrofa],L5_T1/5_Py95,gi|311273023|ref|XP_003133689.1|0.0,3455	244.868	1490		50	13.9	20	0.47
m.389_Py95	PREDICTED: inter-alpha-trypsin inhibitor heavy chain H4-like [Anolis carolinensis],L140_T1/2_Py95,gi|327265811|ref|XP_003217701.1|0.0,1069	99.306	533		17	11.8	8	0.46
m.1137_Py95	PREDICTED: alpha-2-macroglobulin-like protein 1-like [Anolis carolinensis],L400_T5/8_Py95,gi|327264177|ref|XP_003216892.1|0.0, 847	104.176	575	2	20	9.6	8	0.44
m.5265_Py95	PREDICTED: alpha-2-macroglobulin-like, partial [Meleagris gallopavo],L2168_T1/1_Py95,gi|326912659|ref|XP_003202666.1|1e-157, 470	38.89	99	6	5	9.2	2	0.44
m.1545_Py95	phospholipase A2 inhibitor beta [Elaphe climacophora],L545_T1/1_Py95,gi|226235137|dbj|BAH47549.1|1e-134, 408	39.899	344		8	9.9	3	0.43
m.809_Py95	PREDICTED: complement factor H-like [Anolis carolinensis],L288_T5/6_Py95,gi|327284548|ref|XP_003226999.1|0.0, 628	74.556	249		9	10.8	5	0.37
m.275_Py95	PREDICTED: cholinesterase-like [Anolis carolinensis],L86_T1/1_Py95,gi|327266416|ref|XP_003218002.1|0.0, 659	61.798	338		7	11.9	4	0.36
m.6750_Py95	PREDICTED: protein G7c [Danio rerio],L2896_T1/2_Py95,gi|292609862|ref|XP_685294.4|3e-92, 327	103.376	475		11	7.8	6	0.32
m.508_Py95	PREDICTED: apolipoprotein B-100-like [Anolis carolinensis],L186_T1/1_Py95,gi|327261389|ref|XP_003215513.1|0.0,6145	515.357	1040		44	7.5	29	0.31
m.7050_Py95	PREDICTED: ceruloplasmin-like [Anolis carolinensis],L3041_T1/1_Py95,gi|327266900|ref|XP_003218241.1|0.0,1737	122.223	279		10	9.9	7	0.31
m.598_Py95	PREDICTED: similar to hCG40889 [Taeniopygia guttata],L205_T3/4_Py95,gi|224057046|ref|XP_002192339.1|3e-170, 526	73.296	189		7	9.1	4	0.29
m.1234_Py95	PREDICTED: inter-alpha-trypsin inhibitor heavy chain H3-like [Anolis carolinensis],L432_T1/1_Py95,gi|327265809|ref|XP_003217700.1|0.0,1212	100.33	293	4	9	6.9	4	0.27
m.2668_Py95	PREDICTED: alpha-2-macroglobulin-like [Anolis carolinensis],L1014_T1/1_Py95,gi|327266590|ref|XP_003218087.1|0.0,1707	168.537	353	6	14	6.5	7	0.25
m.981_Py95	PREDICTED: kininogen-1-like [Anolis carolinensis],L331_T1/2_Py95,gi|327282026|ref|XP_003225745.1|6e-84, 286	62.599	157		7	4.8	3	0.25
m.6128_Py95	PREDICTED: complement component C9-like [Anolis carolinensis],L2572_T1/1_Py95,gi|327262883|ref|XP_003216253.1|0.0, 643	64.826	72		3	6.7	3	0.24
m.608_Py95	PREDICTED: plasminogen-like [Anolis carolinensis],L211_T1/2_Py95,gi|327261983|ref|XP_003215806.1|0.0,1228	95.088	138		6	5.1	4	0.22
m.1175_Py95	PREDICTED: prothrombin-like [Anolis carolinensis],L413_T1/1_Py95,gi|327259639|ref|XP_003214643.1|0.0, 935	71.824	329		8	6.2	3	0.22
m.2394_Py95	PREDICTED: complement factor B-like [Anolis carolinensis],L904_T2/7_Py95,gi|327266506|ref|XP_003218046.1|0.0, 680	72.043	144		5	6.4	3	0.22
m.7146_Py95	PREDICTED: coagulation factor IX-like, partial [Anolis carolinensis],L3091_T1/1_Py95,gi|327288006|ref|XP_003228719.1|8e-127, 394	48.282	64		2	6.7	2	0.22
m.814_Py95	cadherin 1, type 1, E-cadherin (epithelial), isoform CRA_d [Homo sapiens],L290_T1/2_Py95,gi|119603651|gb|EAW83245.1|2e-140, 426	55.975	95		5	3.2	2	0.18
m.2212_Py95	PREDICTED: alpha-2-macroglobulin-like [Anolis carolinensis],L821_T1/1_Py95,gi|327266590|ref|XP_003218087.1|2e-133, 431	55.918	74		3	5.3	2	0.18
m.2058_Py95	PREDICTED: kininogen-1-like [Anolis carolinensis],L760_T1/1_Py95,gi|327282026|ref|XP_003225745.1|2e-128, 403	61.064	64		4	5	2	0.17
m.1124_Py95	PREDICTED: cholinesterase-like [Anolis carolinensis],L396_T1/2_Py95,gi|327266416|ref|XP_003218002.1|0.0, 545	61.372	58		3	3.4	2	0.17
m.2978_Py95	PREDICTED: complement factor I-like [Anolis carolinensis],L1136_T1/1_Py95,gi|327274070|ref|XP_003221801.1|0.0, 840	70.05	55		2	4	2	0.14
m.2446_Py95	gelsolin precursor [Gallus gallus],L931_T1/1_Py95,gi|45384386|ref|NP_990265.1|0.0,1282	89.223	86		3	3.5	2	0.11
m.1345_Py95	PREDICTED: inter-alpha-trypsin inhibitor heavy chain H2-like [Anolis carolinensis],L471_T1/2_Py95,gi|327272010|ref|XP_003220779.1|0.0,1400	112.445	67		2	2.2	2	0.09
m.510_Py95	PREDICTED: similar to hemolytic complement [Taeniopygia guttata],L188_T1/1_Py95,gi|224073864|ref|XP_002187830.1|0.0,1974	192.637	139		4	1.5	2	0.05

## Sheet: integrated data without outlier
Accession Nr	Protein Name	Mass kDa	Score	Protein Group	Significant Matches	Coverage %	Unique Peptides	emPAI	LiverT0_fpkm	LiverT1_fpkm	LiverT2_fpkm
m.1217_Py95	PREDICTED: fibrinogen alpha chain-like [Anolis carolinensis],L424_T1/2_Py95,gi|327274039|ref|XP_003221786.1|1e-144, 455	49.591	1667		47	44.7	14	2.78	1449.3	1846.03	3219.12
m.569_Py95	PREDICTED: alpha-2-macroglobulin-like [Anolis carolinensis],L201_T1/1_Py95,gi|327266590|ref|XP_003218087.1|0.0,1660	168.445	3114		119	31.5	38	2.08	287.21	1867.59	2855.66
m.29139_Py95	immunoglobulin M heavy chain constant region [Anolis carolinensis],L24252_T1/1_Py95,gi|157695075|gb|ABV66128.1|2e-141, 427	44.885	1028		32	32	8	1.58	17.09	8.07	13.5
m.622_Py95	PREDICTED: fibrinogen gamma chain-like [Anolis carolinensis],L216_T1/1_Py95,gi|327274037|ref|XP_003221785.1|0.0, 678	50.48	1048		31	25.7	9	1.54	1232.41	1339.5	2548.14
m.32128_Py95	immunoglobulin gamma chain precursor [Monodelphis domestica],L28515_T1/1_Py95,gi|3928781|gb|AAC79675.1|5e-73, 244	37.833	344	7	16	16.3	4	1.39	0.97	0.37	1.65
m.20823_Py95	apoe protein [Xenopus (Silurana) tropicalis],L13022_T1/1_Py95,gi|38383185|gb|AAH62519.1|1e-66, 227	17.846	329		9	22	3	1.19	270.5	385.89	172.99
m.3_Py95	PREDICTED: fibrinogen beta chain-like [Anolis carolinensis],L2_T1/1_Py95,gi|327274041|ref|XP_003221787.1|0.0, 774	54.745	742		25	24.5	9	1.17	2864.27	2931.83	5297.5
m.755_Py95	small serum protein-2 [Gloydius blomhoffi blomhoffi],L267_T1/1_Py95,gi|302698823|dbj|BAJ14707.1|1e-26, 103	12.157	115		3	21.2	2	1.14	1279.12	401.39	210.35
m.1139_Py95	PREDICTED: alpha-2-macroglobulin-like protein 1-like [Anolis carolinensis],L400_T7/8_Py95,gi|327264177|ref|XP_003216892.1|0.0, 796	107.499	1596	2	47	21.3	17	1.11	895.98	311.49	940.5
m.22697_Py95	AF321281_1 immunoglobulin lambda light chain [Trichosurus vulpecula],L15265_T1/2_Py95,gi|17225028|gb|AAL37212.1|AF321281_12e-72, 232	25.23	721		17	21.2	4	1.11	6.35	3.14	6.17
m.717_Py95	PREDICTED: alpha-2-macroglobulin-like [Anolis carolinensis],L251_T1/1_Py95,gi|327266590|ref|XP_003218087.1|3e-75, 257	22.548	170	6	5	12.6	2	0.87	258.16	471.22	1001.02
m.434_Py95	PREDICTED: serpin peptidase inhibitor, clade A (alpha-1 antiproteinase, antitrypsin), member 4 [Taeniopygia guttata],L157_T1/1_Py95,gi|224051673|ref|XP_002200214.1|7e-108, 347	46.262	579		20	14.5	6	0.84	4133.45	3614.8	3762.61
m.10110_Py95	PREDICTED: ovostatin-like [Anolis carolinensis],L4598_T1/1_Py95,gi|327264189|ref|XP_003216898.1|8e-50, 183	16.256	87		3	14.8	2	0.78	6.88	4.58	3.27
m.651_Py95	PREDICTED: vitamin D-binding protein-like [Anolis carolinensis],L232_T1/1_Py95,gi|327274230|ref|XP_003221881.1|6e-165, 489	51.589	358		12	18.2	5	0.73	929.91	751.99	891.14
m.1174_Py95	PREDICTED: fetuin-B-like [Anolis carolinensis],L412_T1/1_Py95,gi|327282032|ref|XP_003225748.1|4e-18,94.4	26.076	45		3	17.5	3	0.72	2403.22	3293.74	3323.37
m.979_Py95	PREDICTED: vitronectin-like [Anolis carolinensis],L330_T1/1_Py95,gi|327285180|ref|XP_003227312.1|7e-132, 395	39.277	337		10	15.6	4	0.62	977.08	920.75	1687.53
m.5397_Py95	PREDICTED: alpha-2-macroglobulin-like [Anolis carolinensis],L2238_T1/1_Py95,gi|327266590|ref|XP_003218087.1|3e-157, 493	49.381	463		16	14	5	0.61	184.46	278.83	622.38
m.31611_Py95	immunoglobulin Y heavy chain constant region [Anolis carolinensis],L27888_T1/1_Py95,gi|157695083|gb|ABV66132.1|6e-174, 508	50	454		21	16.3	5	0.6	2.84	0.67	1.65
m.190_Py95	PREDICTED: antithrombin-III-like [Anolis carolinensis],L63_T1/1_Py95,gi|327270267|ref|XP_003219911.1|0.0, 663	51.589	210		9	13.8	5	0.58	3436.72	1449.94	1437.06
m.2640_Py95	PREDICTED: alpha-2-macroglobulin-like [Anolis carolinensis],L1004_T1/1_Py95,gi|327266592|ref|XP_003218088.1|0.0, 665	73.606	379	5	16	14.1	6	0.57	187.37	233.05	504
m.295_Py95	PREDICTED: heparin cofactor 2 [Gallus gallus],L97_T1/1_Py95,gi|118098359|ref|XP_001232767.1|0.0, 684	57.649	342		11	10.9	5	0.51	580.73	334.18	603.33
m.389_Py95	PREDICTED: inter-alpha-trypsin inhibitor heavy chain H4-like [Anolis carolinensis],L140_T1/2_Py95,gi|327265811|ref|XP_003217701.1|0.0,1069	99.306	533		17	11.8	8	0.46	1402.3	1178.78	1376.19
m.5265_Py95	PREDICTED: alpha-2-macroglobulin-like, partial [Meleagris gallopavo],L2168_T1/1_Py95,gi|326912659|ref|XP_003202666.1|1e-157, 470	38.89	99	6	5	9.2	2	0.44	245.05	393.79	841.53
m.1545_Py95	phospholipase A2 inhibitor beta [Elaphe climacophora],L545_T1/1_Py95,gi|226235137|dbj|BAH47549.1|1e-134, 408	39.899	344		8	9.9	3	0.43	224.45	429.24	572.24
m.809_Py95	PREDICTED: complement factor H-like [Anolis carolinensis],L288_T5/6_Py95,gi|327284548|ref|XP_003226999.1|0.0, 628	74.556	249		9	10.8	5	0.37	701.6	354.58	842.64
m.275_Py95	PREDICTED: cholinesterase-like [Anolis carolinensis],L86_T1/1_Py95,gi|327266416|ref|XP_003218002.1|0.0, 659	61.798	338		7	11.9	4	0.36	383.72	2259.11	2775.76
m.6750_Py95	PREDICTED: protein G7c [Danio rerio],L2896_T1/2_Py95,gi|292609862|ref|XP_685294.4|3e-92, 327	103.376	475		11	7.8	6	0.32	55.07	283.09	896.27
m.7050_Py95	PREDICTED: ceruloplasmin-like [Anolis carolinensis],L3041_T1/1_Py95,gi|327266900|ref|XP_003218241.1|0.0,1737	122.223	279		10	9.9	7	0.31	30.26	209.76	938.77
m.508_Py95	PREDICTED: apolipoprotein B-100-like [Anolis carolinensis],L186_T1/1_Py95,gi|327261389|ref|XP_003215513.1|0.0,6145	515.357	1040		44	7.5	29	0.31	334.46	247.35	304.21
m.598_Py95	PREDICTED: similar to hCG40889 [Taeniopygia guttata],L205_T3/4_Py95,gi|224057046|ref|XP_002192339.1|3e-170, 526	73.296	189		7	9.1	4	0.29	199.97	95.67	268.77
m.1234_Py95	PREDICTED: inter-alpha-trypsin inhibitor heavy chain H3-like [Anolis carolinensis],L432_T1/1_Py95,gi|327265809|ref|XP_003217700.1|0.0,1212	100.33	293	4	9	6.9	4	0.27	252.19	203.14	508.26
m.981_Py95	PREDICTED: kininogen-1-like [Anolis carolinensis],L331_T1/2_Py95,gi|327282026|ref|XP_003225745.1|6e-84, 286	62.599	157		7	4.8	3	0.25	197.33	172.37	266.18
m.2668_Py95	PREDICTED: alpha-2-macroglobulin-like [Anolis carolinensis],L1014_T1/1_Py95,gi|327266590|ref|XP_003218087.1|0.0,1707	168.537	353	6	14	6.5	7	0.25	143.05	52.45	152.12
m.6128_Py95	PREDICTED: complement component C9-like [Anolis carolinensis],L2572_T1/1_Py95,gi|327262883|ref|XP_003216253.1|0.0, 643	64.826	72		3	6.7	3	0.24	1306.15	450.13	1183.33
m.1175_Py95	PREDICTED: prothrombin-like [Anolis carolinensis],L413_T1/1_Py95,gi|327259639|ref|XP_003214643.1|0.0, 935	71.824	329		8	6.2	3	0.22	2057.35	1174.48	1438.74
m.608_Py95	PREDICTED: plasminogen-like [Anolis carolinensis],L211_T1/2_Py95,gi|327261983|ref|XP_003215806.1|0.0,1228	95.088	138		6	5.1	4	0.22	576.44	383.2	807.63
m.7146_Py95	PREDICTED: coagulation factor IX-like, partial [Anolis carolinensis],L3091_T1/1_Py95,gi|327288006|ref|XP_003228719.1|8e-127, 394	48.282	64		2	6.7	2	0.22	261.12	424.68	801.79
m.2212_Py95	PREDICTED: alpha-2-macroglobulin-like [Anolis carolinensis],L821_T1/1_Py95,gi|327266590|ref|XP_003218087.1|2e-133, 431	55.918	74		3	5.3	2	0.18	108.67	15.11	40.99
m.2058_Py95	PREDICTED: kininogen-1-like [Anolis carolinensis],L760_T1/1_Py95,gi|327282026|ref|XP_003225745.1|2e-128, 403	61.064	64		4	5	2	0.17	330.48	267.93	637.72
m.1124_Py95	PREDICTED: cholinesterase-like [Anolis carolinensis],L396_T1/2_Py95,gi|327266416|ref|XP_003218002.1|0.0, 545	61.372	58		3	3.4	2	0.17	111.13	104.95	149.62
m.2978_Py95	PREDICTED: complement factor I-like [Anolis carolinensis],L1136_T1/1_Py95,gi|327274070|ref|XP_003221801.1|0.0, 840	70.05	55		2	4	2	0.14	182.66	105.1	244.14
m.2446_Py95	gelsolin precursor [Gallus gallus],L931_T1/1_Py95,gi|45384386|ref|NP_990265.1|0.0,1282	89.223	86		3	3.5	2	0.11	171.97	188.87	166.11
m.1345_Py95	PREDICTED: inter-alpha-trypsin inhibitor heavy chain H2-like [Anolis carolinensis],L471_T1/2_Py95,gi|327272010|ref|XP_003220779.1|0.0,1400	112.445	67		2	2.2	2	0.09	429.12	217.55	324.37
m.510_Py95	PREDICTED: similar to hemolytic complement [Taeniopygia guttata],L188_T1/1_Py95,gi|224073864|ref|XP_002187830.1|0.0,1974	192.637	139		4	1.5	2	0.05	69.44	78.22	235.59

## Sheet: Parameters
Search and Filtering Parameters
Database:	Python (Python_kmer95_2012-10-31.fasta)
# Sequences:	21131
Enzyme:	Trypsin
Fixed modifications:	Carbamidomethyl (C)
Variable modifications:	Oxidation (M),Oxidation (P)
Mass values:	Monoisotopic
Peptide mass tolerance:	15 ppm
Fragment mass tolerance:	0.2 Da
Max missed cleavages:	1
Instrument type:	ESI-QUAD-TOF
Expect cut-off:	0.005
Significance threshold p	0.01
FDR:	0.0288
# MS/MS queries:	9224 (14% spectral use)
Filtering:	Proteins identified by only one tryptic peptide were removed
	86 proteins were identified prior to the filtering.
The data was parsed using MDM v. 1.3.0. Reference:
MS Data Miner: a web-based software tool to analyze, compare, and share mass spectrometry protein identifications.
Dyrlund TF, Poulsen ET, Scavenius C, Sanggaard KW, Enghild JJ.
Proteomics. 2012 Sep;12(18):2792-6. doi: 10.1002/pmic.201200109.
