# Supplementary material for: Transcriptome analysis of the response of Burmese python to digestion
Source: Gigascience. 2017 Jul 13;6(8):1–18. doi: 10.1093/gigascience/gix057 (PMC5597892; doi:10.1093/gigascience/gix057)
Supplement: Supplement Materials [file gix057_Supp.zip › TableS12.xlsx]

## Sheet: Filtered & commented
Sequence information			Mass spectrometry data					Sequence analyses
Accession Nr	Annotation	Mass (kDa)	Score	Protein Group	Significant Matches	Unique Peptides	emPAI	Gastric secretome	Comment
m.1551_Py95	venom gland cyclophilin [Bitis gabonica],L548_T1/1_Py95,gi|38374146|gb|AAR19276.1|2e-103, 305	17.09	2505		76	9	19.12	No	Intracellular
m.34213_Py95	PREDICTED: gastrokine-1-like, partial [Anolis carolinensis],L32380_T1/1_Py95,gi|327291662|ref|XP_003230540.1|4e-29, 112	11.47	3821		109	4	15.99	Yes	Gastrokine
m.10804_Py95	mKIAA0120 protein [Mus musculus],L5004_T1/1_Py95,gi|50510369|dbj|BAD32170.1|3e-114, 350	22.279	3312		102	9	14.31	No	Intracellular (homologous with human transgelin, which does not have a signal peptide)
m.31623_Py95	PREDICTED: gastric intrinsic factor-like [Anolis carolinensis],L27898_T1/1_Py95,gi|327260444|ref|XP_003215044.1|4e-106, 333	32.407	11964	6	209	9	12.61	Yes	Gastric intrinsic factor
m.29520_Py95	PREDICTED: similar to mCG142254 [Taeniopygia guttata],L24686_T1/1_Py95,gi|224050926|ref|XP_002198220.1|0.0, 769	24.075	4192	7	87	9	11.55	Yes	Mucin homologous
m.30557_Py95	PREDICTED: gastric intrinsic factor-like [Anolis carolinensis],L26137_T1/1_Py95,gi|327260444|ref|XP_003215044.1|1e-34, 144	14.987	6507	6	142	7	11	Yes	Gastric intrinsic factor
m.29415_Py95	PREDICTED: gastrokine-2-like [Callithrix jacchus],L24560_T1/1_Py95,gi|296223658|ref|XP_002757712.1|2e-49, 172	13.31	5309		145	6	10.71	Yes	Gastrokine
m.265_Py95	AF232771_1 antitoxic factor PLI [Python reticulatus],L79_T2/4_Py95,gi|8163992|gb|AAF73945.1|AF232771_11e-62, 206	13.31	2873	17	84	3	7.1	No	Secreted phospholipase inhibitor found in snake plasma. It probably protects against the effect of snake venom phospholipase.
m.29615_Py95	PREDICTED: intelectin-1 [Pan troglodytes],L24795_T1/1_Py95,gi|114560714|ref|XP_513928.2|1e-152, 446	37.13	3618		80	12	5.68	Yes	It is a GPI-anchored cell-membrane protein e.g. expressed in small intestine
m.26941_Py95	PREDICTED: profilin-1-like [Equus caballus],L21171_T1/1_Py95,gi|149724221|ref|XP_001504798.1|8e-80, 249	23.621	1415		41	7	4.95	No	Intracellular
m.30718_Py95	cystatin precursor [Pseudonaja textilis],L26362_T1/2_Py95,gi|239618535|gb|ACR83840.1|3e-47, 163	18.697	3421		87	7	4.77	Yes	Homologous protein from other snakes are cystein protease inhibitors present in venom.
m.266_Py95	AF232771_1 antitoxic factor PLI [Python reticulatus],L79_T3/4_Py95,gi|8163992|gb|AAF73945.1|AF232771_11e-63, 209	13.265	2684	17	67	3	4.71	No	Secreted phospholipase inhibitor found in snake plasma. It probably protects against the effect of snake venom phospholipase.
m.29355_Py95	PREDICTED: mucin-5AC-like [Anolis carolinensis],L24496_T1/1_Py95,gi|327260109|ref|XP_003214878.1|0.0, 653	48.322	5526		130	16	3.77	Yes	Gastric mucin
m.29547_Py95	PREDICTED: gastricsin-like [Anolis carolinensis],L24703_T3/7_Py95,gi|327271205|ref|XP_003220378.1|0.0, 571	42.278	4139	13	104	3	3.76	Yes	Pepsinogen-like
m.8330_Py95	PREDICTED: s-formylglutathione hydrolase-like [Anolis carolinensis],L3653_T1/1_Py95,gi|327260982|ref|XP_003215311.1|1e-173, 493	30.458	963		22	10	3.69	No	Intracellular
m.29550_Py95	PREDICTED: gastricsin-like [Anolis carolinensis],L24703_T6/7_Py95,gi|327271205|ref|XP_003220378.1|2e-157, 455	33.12	2910	13	66	4	3.14	Yes	Pepsinogen-like
m.33006_Py95	PREDICTED: serum amyloid P-component-like [Anolis carolinensis],L30191_T1/1_Py95,gi|327287464|ref|XP_003228449.1|1e-83, 263	29.808	1208		30	8	3.12	Yes	Although homologous are present in plasma, homologous with relative high sequence identity, which are named mucosal pentraxin and found in the colon, also exist.
m.29519_Py95	PREDICTED: similar to mCG142254 [Taeniopygia guttata],L24686_T1/1_Py95,gi|224050926|ref|XP_002198220.1|0.0, 769	71.609	9412	7	206	17	3	Yes	Gastric mucin
m.1813_Py95	PREDICTED: SH3 domain binding glutamic acid-rich protein like isoform 2 [Taeniopygia guttata],L649_T1/1_Py95,gi|224097374|ref|XP_002187246.1|7e-56, 197	14.804	886		21	4	2.53	No	Intracellular
m.5717_Py95	PREDICTED: abhydrolase domain-containing protein 14B-like [Anolis carolinensis],L2391_T1/1_Py95,gi|327265641|ref|XP_003217616.1|6e-117, 363	23.071	1262		34	6	2.38	No	Intracllular
m.31624_Py95	fatty acid binding protein 3 [Phasianus colchicus],L27899_T1/1_Py95,gi|260666143|gb|ACX47910.1|5e-66, 213	19.898	575		16	4	2.24	Yes	Homologous protein has been purified from gastric mucosa in rats (Kanda et al., Eur J. Biochem, 1989, 185(1):27-33)
m.1995_Py95	PREDICTED: epididymal sperm-binding protein 1-like [Anolis carolinensis],L727_T1/1_Py95,gi|327279646|ref|XP_003224567.1|0.0, 540	60.454	3354		81	15	2.22	No	Fibronectin-domain containing protein. Most likely a plasma contaminant.
m.29838_Py95	PREDICTED: calpain-9-like isoform 2 [Anolis carolinensis],L25082_T1/1_Py95,gi|327262111|ref|XP_003215869.1|3e-52, 185	11.885	334		11	3	2.22	No	Homlogy with digestive tract calpanin, an intracellular cysteine protease predominantly expressed in the stomach.
m.20550_Py95	PREDICTED: ovostatin-like [Anolis carolinensis],L12747_T1/1_Py95,gi|327264189|ref|XP_003216898.1|2e-59, 208	16.751	1851		34	3	2.04	No	Alpha-2-macroglobulin homologous protein (plasma protein)
m.31601_Py95	PREDICTED: lysosomal protective protein-like [Monodelphis domestica],L27882_T1/1_Py95,gi|334313386|ref|XP_001376034.2|0.0, 636	51.153	2432		73	10	2.02	No	Intracllular (lysosomal) carboxypeptidase
m.930_Py95	similar to GenBank Accession Number AB073376 non-LTR retrotransposable element partially supported by GENSCAN in Oryzias latipes [Schistosoma japonicum],L322_T3/11_Py95,gi|29841219|gb|AAP06232.1|3e-54, 199	13.218	428		7	3	1.87	No	Intracellular
m.27842_Py95	PREDICTED: protein G7c [Danio rerio],L22479_T1/1_Py95,gi|292609862|ref|XP_685294.4|3e-87, 310	103.83	3230		61	19	1.85	Yes	Weakly described, even in human. Function unknown.
m.77_Py95	PREDICTED: histidine-rich glycoprotein [Gallus gallus],L21_T1/2_Py95,gi|118095245|ref|XP_001233925.1|1e-58, 210	69.26	3502		94	14	1.78	No	Plasma protein
m.5183_Py95	PREDICTED: 14-3-3 protein theta-like [Anolis carolinensis],L2127_T1/1_Py95,gi|327261224|ref|XP_003215431.1|1e-153, 451	28.543	668	36	27	2	1.69	No	Intracellular
m.7111_Py95	PREDICTED: angiotensinogen-like [Anolis carolinensis],L3072_T1/1_Py95,gi|327262107|ref|XP_003215867.1|1e-178, 522	53.107	668		22	8	1.66	No	Angiotensinogen homologous (plasma protein)
m.380_Py95	PREDICTED: putative pregnancy-specific beta-1-glycoprotein 7-like, partial [Macaca mulatta],L136_T1/1_Py95,gi|297302365|ref|XP_001119296.2|9e-08,57.4	14.465	172		6	3	1.63	Yes	Weakly described secreted protein. In humans expressed duing pregnancy.
m.2530_Py95	PREDICTED: hemopexin-like [Monodelphis domestica],L960_T1/2_Py95,gi|126330294|ref|XP_001380277.1|1e-136, 412	54.864	1976		48	10	1.58	No	Plasma protein.
m.982_Py95	PREDICTED: kininogen-1-like [Anolis carolinensis],L331_T2/2_Py95,gi|327282026|ref|XP_003225745.1|1e-85, 286	66.737	1317	25	47	2	1.51	No	Plasma protein (bradykinin). Cysteine protease inhibitor
m.3848_Py95	PREDICTED: adenylyl cyclase-associated protein 1-like [Anolis carolinensis],L1510_T1/1_Py95,gi|327285782|ref|XP_003227611.1|5e-127, 395	27.266	388		17	5	1.36	No	Very conserved household protein associated with membrane and actin cytoskeletol
m.29292_Py95	PREDICTED: t-cell receptor beta chain T17T-22-like [Anolis carolinensis],L24450_T1/1_Py95,gi|327279572|ref|XP_003224530.1|3e-99, 302	27.552	673		22	5	1.35	No	Plasma protein (lymphocyte related)
m.24340_Py95	PREDICTED: ovostatin-like [Anolis carolinensis],L17319_T1/1_Py95,gi|327264189|ref|XP_003216898.1|6e-58, 204	16.584	304		5	3	1.33	No	Alpha-2-macroglobulin homologous protein (plasma protein)
m.32610_Py95	PREDICTED: olfactomedin-4-like [Anolis carolinensis],L29462_T1/1_Py95,gi|327267805|ref|XP_003218689.1|2e-83, 270	22.411	163		5	4	1.31	Yes	Homologous has function in olfactory mucus.
m.30493_Py95	LOC100137684 protein [Xenopus laevis],L26032_T1/1_Py95,gi|163916586|gb|AAI57718.1|5e-68, 242	28.473	3733		68	5	1.28	Yes	Homology with salivary agglutinin, which is involved in gastritis
m.31598_Py95	transgelin, isoform CRA_c [Homo sapiens],L27881_T1/1_Py95,gi|119587704|gb|EAW67300.1|3e-90, 277	17.011	163		4	3	1.28	No	Intracellular (homologous with human transgelin, which does not have a signal peptide)
m.418_Py95	A Chain A, Crystal Structure Of Avidin,L149_T1/1_Py95,gi|73535359|pdb|1VYO|A7e-52, 172	17.745	140		5	3	1.2	Yes	Secreted protein, known from hen egg whit. Biological function unknown.
m.30739_Py95	PREDICTED: phospholipase A2 inhibitor 31 kDa subunit-like [Anolis carolinensis],L26369_T7/8_Py95,gi|327276242|ref|XP_003222879.1|3e-23, 107	24.066	923		25	3	1.19	No	Secreted phospholipase inhibitor found in snake plasma. It probably protects against the effect of snake venom phospholipase.
m.31670_Py95	PREDICTED: gastricsin-like [Anolis carolinensis],L27932_T2/3_Py95,gi|327271205|ref|XP_003220378.1|1e-158, 460	37.643	646	37	20	4	1.12	Yes	Pepsinogen-like
m.29354_Py95	PREDICTED: mucin-5AC-like [Anolis carolinensis],L24496_T1/1_Py95,gi|327260109|ref|XP_003214878.1|0.0, 653	86.821	2119		70	12	1.03	Yes	Gastric mucin
m.31619_Py95	gastric mucin [Sus scrofa domesticus],L27896_T1/1_Py95,gi|4405824|gb|AAD19833.1|0.0, 771	121.164	5305		127	17	0.94	Yes	Gastric mucin
m.11623_Py95	PREDICTED: breast carcinoma-amplified sequence 1-like [Monodelphis domestica],L5501_T1/1_Py95,gi|126303238|ref|XP_001378284.1|5e-67, 244	56.824	1105		23	8	0.94	No	Intracellular
m.27425_Py95	PREDICTED: fucolectin-5-like [Anolis carolinensis],L21969_T1/1_Py95,gi|327262791|ref|XP_003216207.1|8e-55, 185	21.307	162		4	3	0.93	No	Lectin present in plasma
m.31688_Py95	PREDICTED: mucin-5AC-like [Meleagris gallopavo],L27947_T1/1_Py95,gi|326920181|ref|XP_003206353.1|5e-26, 112	14.436	2738		36	2	0.91	Yes	Mucin
m.4830_Py95	PREDICTED: heterogeneous nuclear ribonucleoprotein A/B-like [Anolis carolinensis],L1988_T1/1_Py95,gi|327265526|ref|XP_003217559.1|2e-124, 389	23.063	152		5	3	0.84	No	Intracellular
m.28435_Py95	PREDICTED: villin-1-like [Anolis carolinensis],L23194_T1/1_Py95,gi|327274355|ref|XP_003221943.1|0.0, 782	54.557	391		16	7	0.83	No	Intracellular
m.175_Py95	PREDICTED: fructose-1,6-bisphosphatase 1-like [Anolis carolinensis],L56_T1/2_Py95,gi|327263385|ref|XP_003216500.1|6e-168, 490	30.995	723		12	4	0.83	No	Intracellular household protein
m.11361_Py95	PREDICTED: LOW QUALITY PROTEIN: macrophage migration inhibitory factor-like [Monodelphis domestica],L5340_T1/1_Py95,gi|334349939|ref|XP_003342289.1|9e-39, 137	15.58	608		12	2	0.82	Yes	Involved in the innate immune response to bacterial pathogens
m.29706_Py95	PREDICTED: calpain-8-like [Anolis carolinensis],L24916_T1/1_Py95,gi|327262547|ref|XP_003216085.1|0.0, 958	63.862	996		37	8	0.81	No	Stomach specific calpain (cysteine protease), but not secreted.
m.7034_Py95	PREDICTED: IgGFc-binding protein-like [Anolis carolinensis],L3032_T1/1_Py95,gi|327280540|ref|XP_003225010.1|2e-87, 283	15.786	220		6	2	0.81	Yes	May be involved in the maintenance of the mucosal structure. Binds to mucin.
m.31960_Py95	PREDICTED: lumican-like [Anolis carolinensis],L28226_T1/1_Py95,gi|327272642|ref|XP_003221093.1|0.0, 536	39.918	487		21	4	0.8	Yes	Lumican is a secreted protein present in extracellular matrix.
m.29356_Py95	PREDICTED: mucin-5AC-like [Anolis carolinensis],L24496_T1/1_Py95,gi|327260109|ref|XP_003214878.1|0.0, 653	24.15	754		17	3	0.79	Yes	Gastric mucin
m.27733_Py95	PREDICTED: protein S100-A11-like, partial [Ornithorhynchus anatinus],L22351_T1/1_Py95,gi|149435268|ref|XP_001519148.1|2e-46, 158	15.971	354		9	2	0.79	No	Intracellular
m.2273_Py95	PREDICTED: alpha-2-antiplasmin-like [Meleagris gallopavo],L845_T1/2_Py95,gi|326931358|ref|XP_003211798.1|1e-118, 380	57.178	909		30	6	0.78	No	Plasma protease inhibitor
m.30181_Py95	PREDICTED: gastricsin-like [Anolis carolinensis],L25569_T1/1_Py95,gi|327271203|ref|XP_003220377.1|0.0, 587	42.635	6355		62	2	0.74	Yes	Pepsinogen-like
m.13175_Py95	PREDICTED: neuroblast differentiation-associated protein AHNAK-like [Anolis carolinensis],L6537_T1/5_Py95,gi|327290092|ref|XP_003229758.1|2e-106, 372	60.49	925	32	22	4	0.73	No	Intracelllular
m.18708_Py95	IF5A1_RABIT RecName: Full=Eukaryotic translation initiation factor 5A-1; Short=eIF-5A-1; Short=eIF-5A1; AltName: Full=Eukaryotic initiation factor 5A isoform 1; Short=eIF-5A; AltName: Full=eIF-4D,L11062_T1/1_Py95,gi|124231|sp|P10160.2|IF5A1_RABIT1e-	16.976	277		6	2	0.73	No	Intracellular
m.9179_Py95	PREDICTED: inorganic pyrophosphatase-like [Anolis carolinensis],L4077_T1/3_Py95,gi|327267582|ref|XP_003218578.1|1e-175, 525	34.899	358		8	3	0.72	No	Intracelllular
m.3846_Py95	PREDICTED: prostatic acid phosphatase [Gallus gallus],L1508_T1/1_Py95,gi|118086124|ref|XP_001235914.1|7e-149, 451	52.791	478		14	6	0.71	Yes	Lipid phosphatase activity at low pH (4-6)
m.6210_Py95	PREDICTED: calpastatin-like [Anolis carolinensis],L2624_T1/5_Py95,gi|327263227|ref|XP_003216422.1|1e-145, 467	90.42	2488		40	10	0.69	No	Intracellular
m.1495_Py95	PREDICTED: transketolase-like [Anolis carolinensis],L537_T1/1_Py95,gi|327265917|ref|XP_003217754.1|0.0,1082	72.027	700		14	8	0.69	No	Intracellular
m.6413_Py95	PREDICTED: purine nucleoside phosphorylase-like [Anolis carolinensis],L2720_T1/1_Py95,gi|327278334|ref|XP_003223917.1|4e-92, 285	17.735	59		2	2	0.69	No	Intracelllular
m.31669_Py95	PREDICTED: gastricsin-like [Anolis carolinensis],L27932_T1/3_Py95,gi|327271205|ref|XP_003220378.1|3e-159, 461	36.176	332	37	11	2	0.68	Yes	Pepsinogen-like
m.5529_Py95	PREDICTED: cholinesterase-like [Anolis carolinensis],L2288_T1/1_Py95,gi|327266419|ref|XP_003218003.1|3e-126, 404	36.601	225		5	4	0.67	No	Plasma protein
m.29990_Py95	PREDICTED: calpain-9-like isoform 1 [Anolis carolinensis],L25276_T1/1_Py95,gi|327262109|ref|XP_003215868.1|6e-143, 435	27.813	278		10	3	0.66	No	Digestive tract calpain
m.31659_Py95	PREDICTED: anterior gradient protein 2 homolog [Equus caballus],L27918_T1/1_Py95,gi|149705581|ref|XP_001496165.1|1e-91, 283	19.354	115		6	2	0.62	Yes	Required for Mucin (Muc2) secretion. Depated where it primarily is a secreted protein or an endoplasmatic reticulum protein (see Bergström et al, PLoS One, 2014 Aug 11; 9 (8):e104186), but homologous contain signal peptide.
m.5530_Py95	PREDICTED: cholinesterase-like [Anolis carolinensis],L2288_T1/1_Py95,gi|327266419|ref|XP_003218003.1|3e-126, 404	29.961	145		6	3	0.6	No	Plasma protein
m.33962_Py95	PREDICTED: adiponectin-like [Anolis carolinensis],L31759_T1/1_Py95,gi|327267133|ref|XP_003218357.1|1e-98, 311	30.554	303		10	3	0.59	No	Plasma protein (hormone)
m.366_Py95	PREDICTED: protein DJ-1-like [Anolis carolinensis],L128_T1/1_Py95,gi|327290350|ref|XP_003229886.1|2e-109, 335	20.324	137		3	2	0.58	No	Parkinson disease protein 7 homologous. Intracellular protease.
m.177_Py95	PREDICTED: protein AMBP [Gallus gallus],L57_T1/2_Py95,gi|118099129|ref|XP_001234121.1|1e-120, 364	41.839	703		26	4	0.57	No	Plasma protein
m.31662_Py95	PREDICTED: tetratricopeptide repeat protein 38-like [Anolis carolinensis],L27922_T1/1_Py95,gi|327273411|ref|XP_003221474.1|0.0, 765	53.015	656		22	5	0.56	No	Intracellular (although the human homologous has been identified in urine, the protein does not contain a signal peptide).
m.19745_Py95	COL5A2 protein [Homo sapiens],L12009_T1/1_Py95,gi|27696688|gb|AAH43613.1|5e-155, 491	77.49	1488		51	6	0.53	No	Collagen homolog.
m.3740_Py95	sex hormone-binding globulin [Xenopus laevis],L1466_T1/1_Py95,gi|148228454|ref|NP_001088520.1|4e-82, 276	47.794	637		10	4	0.48	No	Plasma and testis protein. Function as an androgen transport protein.
m.9148_Py95	PREDICTED: toll-like receptor 5-like [Anolis carolinensis],L4055_T1/1_Py95,gi|327290447|ref|XP_003229934.1|9e-149, 461	48.104	195		4	4	0.48	No	Membrane protein involved in the innate immune system.
m.25086_Py95	PREDICTED: annexin A3-like [Anolis carolinensis],L18379_T1/3_Py95,gi|327274212|ref|XP_003221872.1|4e-156, 464	36.085	204	43	7	2	0.48	No	Phospholipase inhibitor. No signal peptide. Present in intracellular granules in neutrophiles and could be translocated to cell membranes.
m.5890_Py95	PREDICTED: mast cell protease 3-like [Anolis carolinensis],L2469_T1/1_Py95,gi|327288194|ref|XP_003228813.1|3e-104, 313	26.495	175		9	2	0.42	Yes	Mast cell protease 3 is homologous with duodenase, a digestive protease secreted by the duodenom. Belongs to granzyme family. These proteases do not have an acidic optimum.
m.31615_Py95	PREDICTED: embryonic pepsinogen-like [Anolis carolinensis],L27892_T1/1_Py95,gi|327270926|ref|XP_003220239.1|0.0, 535	42.524	671		49	3	0.39	Yes	Pepsinogen-like
m.27676_Py95	PREDICTED: protein NDRG1-like [Meleagris gallopavo],L22294_T1/1_Py95,gi|326918138|ref|XP_003205348.1|0.0, 733	44.344	156		4	2	0.38	No	Very conserved intracellular protein
m.2634_Py95	PREDICTED: di-N-acetylchitobiase-like [Anolis carolinensis],L1001_T1/1_Py95,gi|327276711|ref|XP_003223111.1|0.0, 593	46.458	74		3	3	0.36	Yes	A glyocside hydrolase
m.8622_Py95	PREDICTED: heterogeneous nuclear ribonucleoprotein K-like [Anolis carolinensis],L3792_T1/4_Py95,gi|327263405|ref|XP_003216510.1|1e-170, 508	47.347	394		6	3	0.35	No	Intracellular
m.1706_Py95	PREDICTED: brain acid soluble protein 1 homolog [Meleagris gallopavo],L607_T1/1_Py95,gi|326917152|ref|XP_003204865.1|5e-13,77.4	32.149	114		3	2	0.34	No	Intracellular
m.1649_Py95	PREDICTED: protein Z-dependent protease inhibitor [Gallus gallus],L581_T1/1_Py95,gi|50748646|ref|XP_421341.1|8e-149, 443	51.139	122		3	3	0.32	No	Plasma protease inhibitor
m.6279_Py95	PREDICTED: glyoxalase domain-containing protein 4-like [Ornithorhynchus anatinus],L2651_T1/1_Py95,gi|149641434|ref|XP_001506927.1|6e-173, 499	33.571	180		5	2	0.32	No	Intracellular
m.7358_Py95	PREDICTED: leukotriene A-4 hydrolase-like [Anolis carolinensis],L3185_T1/1_Py95,gi|327272678|ref|XP_003221111.1|0.0,1031	70.208	303		7	4	0.31	No	Intracellular. Display aminopeptidase activity.
m.641_Py95	PREDICTED: ly6/PLAUR domain-containing protein 3-like [Xenopus (Silurana) tropicalis],L225_T1/1_Py95,gi|301619619|ref|XP_002939176.1|4e-06,56.2	34.381	252		9	2	0.31	No	GPI-anchored membrane protein. However, difficult to annotate due to relative low sequence similarity with functional characterized proteins.
m.31871_Py95	PREDICTED: cytosolic non-specific dipeptidase-like [Anolis carolinensis],L28101_T1/1_Py95,gi|327269952|ref|XP_003219756.1|0.0, 875	53.292	249		9	3	0.3	No	Cytosol non-specific protease
m.28210_Py95	TPA_inf: von Willebrand factor [Anolis carolinensis],L22904_T1/1_Py95,gi|334265806|tpg|DAA34816.1|7e-104, 343	36.439	120		3	2	0.3	No	Plasma protein
m.2921_Py95	PREDICTED: sulfhydryl oxidase 1-like [Anolis carolinensis],L1116_T1/1_Py95,gi|327270207|ref|XP_003219881.1|0.0, 844	92.11	399		12	5	0.29	Yes	A membrane-bound isoform as well as secreted isoform exists.
m.3372_Py95	cytosol aminopeptidase [Gallus gallus],L1300_T1/1_Py95,gi|71897015|ref|NP_001026507.1|0.0, 709	55.443	209		4	3	0.29	No	Intracellular protease
m.3146_Py95	PREDICTED: pantetheinase-like [Anolis carolinensis],L1205_T1/1_Py95,gi|327277185|ref|XP_003223346.1|0.0, 752	57.688	268		8	3	0.28	No	Cell-membrane associated
m.3563_Py95	PREDICTED: synaptic vesicle membrane protein VAT-1 homolog [Anolis carolinensis],L1387_T1/1_Py95,gi|327275568|ref|XP_003222545.1|0.0, 655	39.837	111		2	2	0.27	No	Intracelllular
m.29768_Py95	PREDICTED: plastin-1-like [Anolis carolinensis],L24985_T1/1_Py95,gi|327267013|ref|XP_003218297.1|0.0, 735	41.242	114		4	2	0.26	No	Intracellular actin-related protein (expressed in stomach cells)
m.31263_Py95	PREDICTED: annexin A2 [Taeniopygia guttata],L27324_T1/1_Py95,gi|224062303|ref|XP_002194183.1|0.0, 607	40.62	84		2	2	0.26	No	Intracelllular
m.844_Py95	PREDICTED: plasma protease C1 inhibitor-like [Anolis carolinensis],L293_T1/1_Py95,gi|327260474|ref|XP_003215059.1|3e-139, 437	65.438	124		4	3	0.24	No	Plasma protease inhibitor
m.31643_Py95	PREDICTED: ezrin-like [Anolis carolinensis],L27912_T1/1_Py95,gi|327262002|ref|XP_003215815.1|0.0,1029	69.366	482		21	3	0.23	No	Cell-membrane associated
m.5211_Py95	PREDICTED: far upstream element-binding protein 2-like [Anolis carolinensis],L2142_T1/1_Py95,gi|327264009|ref|XP_003216809.1|0.0, 825	68.877	141		3	3	0.23	No	Intracelllular
m.12935_Py95	PREDICTED: neuroblast differentiation-associated protein AHNAK-like [Anolis carolinensis],L6362_T1/2_Py95,gi|327290092|ref|XP_003229758.1|0.0,1576	140.869	366	32	10	5	0.22	No	Intracelllular
m.9789_Py95	PREDICTED: phosphatidylinositol-glycan-specific phospholipase D-like [Anolis carolinensis],L4426_T1/1_Py95,gi|327270090|ref|XP_003219824.1|0.0,1206	94.511	152		7	4	0.22	Yes	GPI-specific phospholipase homolog
m.19380_Py95	deleted in malignant brain tumors 1 [Mus musculus],L11664_T1/1_Py95,gi|209892835|gb|ACI95282.1|3e-95, 318	47.629	125		5	2	0.22	Yes	Homology with salivary agglutinin. May play a role in mucosal defense system
m.10632_Py95	PREDICTED: tissue alpha-L-fucosidase-like [Anolis carolinensis],L4884_T1/1_Py95,gi|327285790|ref|XP_003227615.1|0.0, 773	54.587	101		4	2	0.19	Yes	Glycan degrading enzyme
m.15368_Py95	hCG2016942, isoform CRA_d [Homo sapiens],L8134_T1/1_Py95,gi|119594947|gb|EAW74541.1|0.0,1088	84.219	201		6	3	0.18	No	Intracellular aminopeptidase
m.3141_Py95	PREDICTED: von Willebrand factor A domain-containing protein 5A-like [Anolis carolinensis],L1203_T1/2_Py95,gi|327279797|ref|XP_003224642.1|0.0, 790	89.311	182		10	3	0.17	No	Intracelllular
m.33050_Py95	PREDICTED: cadherin-17-like [Anolis carolinensis],L30220_T1/1_Py95,gi|327269519|ref|XP_003219541.1|0.0, 951	93.499	76		4	3	0.16	No	Membrane protein. Involved in gastrointestinal absorbtion of digested peptides.
m.29946_Py95	PREDICTED: mucin-6-like [Anolis carolinensis],L25225_T1/1_Py95,gi|327260115|ref|XP_003214881.1|0.0, 741	65.954	76		2	2	0.15	Yes	Part of the gastric mucosa
m.16569_Py95	PREDICTED: b-cell receptor CD22 isoform 3 [Equus caballus],L9076_T1/1_Py95,gi|338709925|ref|XP_003362283.1|2e-37, 155	69.21	61		2	2	0.15	No	Cell-membrane associated
m.1153_Py95	PREDICTED: bifunctional purine biosynthesis protein PURH-like [Anolis carolinensis],L409_T1/1_Py95,gi|327260723|ref|XP_003215183.1|0.0,1085	68.225	56		2	2	0.15	No	Intracellular
m.2586_Py95	PREDICTED: nucleolin-like [Anolis carolinensis],L979_T1/2_Py95,gi|327281621|ref|XP_003225545.1|0.0, 553	77.479	80		3	2	0.13	No	Nucleolin. Intracellular
m.19245_Py95	PREDICTED: calpain-5 [Gallus gallus],L11552_T1/1_Py95,gi|118085272|ref|XP_417278.2|0.0,1181	76.393	48		2	2	0.13	No	Intracellular protease
m.14835_Py95	PREDICTED: synaptotagmin-like protein 4-like [Meleagris gallopavo],L7721_T1/1_Py95,gi|326924376|ref|XP_003208404.1|0.0, 888	81.863	128		5	2	0.12	No	Membrane protein
m.11810_Py95	PREDICTED: alpha-adducin-like isoform 2 [Anolis carolinensis],L5640_T1/2_Py95,gi|327273337|ref|XP_003221437.1|0.0,1207	84.179	92		2	2	0.12	No	Cytoplastma and membrane-association
m.4739_Py95	PREDICTED: integrin beta-4-like [Meleagris gallopavo],L1938_T1/1_Py95,gi|326930776|ref|XP_003211517.1|0.0,2447	189.192	74		3	2	0.05	No	Membrane protein expressed in the digestive system.
