# Supplementary material for: Transcriptome analysis of the response of Burmese python to digestion
Source: Gigascience. 2017 Jul 13;6(8):1–18. doi: 10.1093/gigascience/gix057 (PMC5597892; doi:10.1093/gigascience/gix057)
Supplement: Supplement Materials [file gix057_Supp.zip › TableS13.xlsx]

## Sheet: gene level
Gene ID	Represented transcript ID	KEGG_annotation	NCBI nr annotation	HeartT0_fpkm	HeartT1_fpkm	HeartT2_fpkm	IntestineT0_fpkm	IntestineT1_fpkm	IntestineT2_fpkm	LiverT0_fpkm	LiverT1_fpkm	LiverT2_fpkm	PancreasT0_fpkm	PancreasT1_fpkm	PancreasT2_fpkm	StomachT0_fpkm	StomachT1_fpkm	StomachT2_fpkm	HeartT0_raw	HeartT1_raw	HeartT2_raw	IntestineT0_raw	IntestineT1_raw	IntestineT2_raw	LiverT0_raw	LiverT1_raw	LiverT2_raw	PancreasT0_raw	PancreasT1_raw	PancreasT2_raw	StomachT0_raw	StomachT1_raw	StomachT2_raw
L20	L20_1_2	hsa:174|AFP, FETA, HPAFP|http://www.genome.jp/dbget-bin/www_bget?hsa:174	gi|56790036|dbj|BAD82814.1|,8e-116, 358, serum albumin [Trimeresurus flavoviridis]	2.19	11.78	12.12	6.75	4.99	13.54	45720.4	19403.3	29177.7	24.91	9.61	11.59	3.43	16.28	4.04	15	76.84	131.91	53	57	99.96	216294	96461.1	130636	76	32	35	23	117	35.89
L445	L445_1_1	None	gi|56790036|dbj|BAD82814.1|,2e-44, 160, serum albumin [Trimeresurus flavoviridis]	1.34	11.7	22.84	4.96	6.37	12.84	41384.4	26822.3	25696.5	35.67	7.07	15.66	6.37	27.78	15.9	3.11	25.9	84.38	13.22	24.7	32.17	66439.9	45251.1	39042.9	36.93	7.99	16.04	14.51	67.74	47.91
L32	L32_1_3	None	gi|56790036|dbj|BAD82814.1|,2e-51, 191, serum albumin [Trimeresurus flavoviridis]	2.38	6.2	9.88	2.3	3.54	10.49	28584	14963.6	21059.5	18.33	6.72	7.98	2.95	10.68	3.97	19	47	125	21	47	90	157220	86489.4	109624	65	26	28	23	89.21	41
L122	L122_1_1	None	gi|56790036|dbj|BAD82814.1|,2e-81, 263, serum albumin [Trimeresurus flavoviridis]	1.27	9.06	13.13	1.53	5.18	13.28	26292.3	13889	19344.7	21.77	5.87	9.39	1.45	12	5.04	4.89	33.29	80.52	6.78	33.31	55.24	70059.5	38891.1	48783.9	37.41	11.01	15.96	5.49	48.57	25.23
L23	L23_4_4	hsa:174|AFP, FETA, HPAFP|http://www.genome.jp/dbget-bin/www_bget?hsa:174	gi|56790036|dbj|BAD82814.1|,0.0, 544, serum albumin [Trimeresurus flavoviridis]	0.93	5.45	6.27	1.63	3.24	8.41	22507.8	8877.4	8469.15	16.56	4.92	6.83	2.23	12.18	6.24	9	50	96	18	52	87.22	149670	62034.2	53299	71	23	29	21.01	123	77.95
L986	L986_1_1	None	gi|56790036|dbj|BAD82814.1|,1e-57, 199, serum albumin [Trimeresurus flavoviridis]	0.61	5.7	8.44	2.66	1.65	7.93	15915.6	10699.9	15529.8	7.07	3.14	4.16	0	5.82	5.41	2	17.8	44.02	10	9.02	28.03	36059.2	25475	33299.4	10.33	5	6.02	0	20.02	23.01
L447	L447_1_1	None	gi|56790036|dbj|BAD82814.1|,2e-06,54.3, serum albumin [Trimeresurus flavoviridis]	0	2.62	6.81	1.55	1.28	6.28	10995.9	5791.44	5018.92	8.8	2.2	4.85	2.18	9.85	5.22	0	7	30.35	5	6	19	21309.2	11794.1	9204.95	11	3	6	6	29	19
L329	L329_2_3	None	gi|56790036|dbj|BAD82814.1|,5e-76, 251, serum albumin [Trimeresurus flavoviridis]	0.42	1.53	1.84	0.73	0.38	3.48	6221.02	3730.81	5806.81	4.22	0.87	1.42	1.06	2.78	0.8	2	7	14	4	3	18	20595.4	12979.4	18193.7	9	2.03	3	5	14	5
L39	L39_1_2	None	gi|56790036|dbj|BAD82814.1|,7e-05,48.1, serum albumin [Trimeresurus flavoviridis]	0	1.14	6.17	1.42	0.33	2.02	4855.58	3019.18	4362.12	8.54	2.24	3.71	0	1.54	2.1	0	2	18	3	1	3.99	6157.84	4023.62	5235.52	6.98	2	3	0	2.97	5
L3747	L3747_2_2	None	gi|56790036|dbj|BAD82814.1|,4e-44, 160, serum albumin [Trimeresurus flavoviridis]	0	0.37	0.88	0	0	0	825.04	1614.29	3024.6	0.79	0	0.8	0.36	3.01	0.27	0	1	4	0	0	0	1626.3	3343.84	5642.44	1	0	1	1	9	1
L1290	L1290_1_1	None	gi|56790036|dbj|BAD82814.1|,9e-05,48.9, serum albumin [Trimeresurus flavoviridis]	0	1.51	1.81	0.63	0.22	2.34	1808.56	1227.95	1938.9	1.62	0.74	1.63	0	1.72	0.83	0	4	8	2	1	7	3470.49	2476.17	3521.18	2	1	2	0	5	3
L1078	L1078_1_2	None	gi|56790036|dbj|BAD82814.1|,2e-05,49.7, serum albumin [Trimeresurus flavoviridis]	0	0.58	0.69	0	0.33	0.52	676.65	1062.44	1619.77	2.49	0	0	0.56	1.59	0.42	0	1	2	0	1	1.01	848.48	1399.99	1922.24	2.01	0	0	1	3.03	1
