# Supplementary material for: Transcriptome analysis of the response of Burmese python to digestion
Source: Gigascience. 2017 Jul 13;6(8):1–18. doi: 10.1093/gigascience/gix057 (PMC5597892; doi:10.1093/gigascience/gix057)
Supplement: Supplement Materials [file gix057_Supp.zip › TableS14.xlsx]

## Sheet: MDM
Accession Nr		Name	Mass kDa	Sequence	2012-01-03 - KWS - Python Plasma 0.1ug.mgf
	Represented Gene ID				Score	Significant Matches	Coverage %	Unique Peptides	Query #	m/z	Mr(expt)	Mr(calc)	Charge	ppm	Miss cleavage sites	Score	Expect	Start	End	Duplicates	Peptide Sequences	Modifications	Modification Position
m.359_Py95	L122	serum albumin [Trimeresurus flavoviridis],L122_T1/1_Py95,gi|56790036|dbj|BAD82814.1|2e-81, 263	22.312	VVKKNCEQYKKIGGYFFQNELLVKYTKIMPQLPSSKLIEFTKELTHAAEECCKLDNHHQLSCALEDTDKVIGSICRYHKEHHINNQVCQCCDSPFITRWECISNLDADPDYVPPATFKPHVMDHPDVLCSTDEHIVQESKQGLLIDLIEFLPHISDNQLANATIGFHLLQAECCADEHKRECFDSKG	771	19	21.9	3	6552	764.417	1526.82	1526.81	2	4.45	0	98	1.7e-10	12	24	6	K.IGGYFFQNELLVK.Y
									2050	508.776	1015.54	1015.54	2	0.83	0	54	4.4e-06	28	36	11	K.IMPQLPSSK.L	Oxidation (M)	29
									8593	604.514	2414.03	2414.03	4	2.53	0	30	0.001	80	98	1	K.EHHINNQVCQCCDSPFITR.W
									8594	805.686	2414.04	2414.03	3	1.54	0	70	1.1e-07	80	98	1	K.EHHINNQVCQCCDSPFITR.W
m.75_Py95	L20	serum albumin [Trimeresurus flavoviridis],L20_T1/2_Py95,gi|56790036|dbj|BAD82814.1|8e-116, 358	39.391	EYHDNRHEVLTKHLYEVGRRYPKALIALILHPTVEEGCKEYHDNRHEVLTKHLYEVGRRYPKALIALILHTTGAYDKIFPACCEADNKDTCFREKATEVTKKFREKIHDQEDICFILNHYGKDALYPLKFVETIDKFSHADQATVAHIAKDIVHIHEETCKGDTLESLLDRLELTEYVCKHKDTISSKLDHCCGLALVERPTCLQGLENDEKPAPPDHPPKQIINEAEACQSYNEHPDEHLESFLFNLTRSHLELSKLLDVEIFLRYRDQLKECCKVEHHVECIHGGEKQLESLVTKIEEVVKKNCEQYKKIGGYFFQNELLVKYTKIMPQ	2538	83	48	14	6991	533.976	1598.91	1598.9	3	1.82	0	64	3.8e-07	63	77	4	K.ALIALILHTTGAYDK.I
									5078	662.787	1323.56	1323.56	2	0.32	0	42	6.7e-05	78	88	8	K.IFPACCEADNK.D
									8074	668.619	2002.84	2002.83	3	1.23	1	81	8.6e-09	78	93	10	K.IFPACCEADNKDTCFR.E
									8062	501.243	2000.94	2000.94	4	0.35	0	58	1.6e-06	107	122	5	K.IHDQEDICFILNHYGK.D
									210	410.236	818.457	818.454	2	4.19	0	36	0.00023	123	129	14	K.DALYPLK.F
									508	426.23	850.446	850.444	2	2.34	0	46	2.3e-05	130	136	5	K.FVETIDK.F
									6377	499.26	1494.76	1494.76	3	0.13	0	52	5.7e-06	137	150	4	K.FSHADQATVAHIAK.D
									5628	460.891	1379.65	1379.65	3	0.29	0	24	0.0044	151	161	1	K.DIVHIHEETCK.G
									8733	620.809	2479.21	2479.2	4	1.92	1	57	2.2e-06	151	171	4	K.DIVHIHEETCKGDTLESLLDR.L
									3013	559.789	1117.56	1117.56	2	2.43	0	82	7e-09	162	171	12	K.GDTLESLLDR.L
									3414	577.794	1153.57	1153.57	2	4.71	0	65	3e-07	172	180	6	R.LELTEYVCK.H
									9042	628.137	3762.78	3762.79	6	2.96	0	25	0.0035	189	221	1	K.LDHCCGLALVERPTCLQGLENDEKPAPPDHPPK.Q
									1119	459.27	916.526	916.523	2	3.31	0	44	4.3e-05	290	297	3	K.QLESLVTK.I
									6552	764.417	1526.82	1526.81	2	4.45	0	98	1.7e-10	312	324	6	K.IGGYFFQNELLVK.Y
m.91_Py95	L23	serum albumin [Trimeresurus flavoviridis],L23_T2/4_Py95,gi|56790036|dbj|BAD82814.1|0.0, 543	53.476	KHLYEVGRRYPKALIALILHTTGAYDKIFPACCEADNKDACFREKATEIKRKLKENIHEQEDTCFILNNYGKDTLYPWKFVETIDKFYNADQASVAHIAKDIVHIHEETCKGDTLESLLDRIELSQYVCKNKDTISSKLDHCCGLPLVERPTCLHGLENDEKPAPPDHPSKQIINEAEACQSYNEHADEHLESFLFNLTRSHLELSKLFDVEIFLRYKDLLGQCCKLEDHAQCLHTGEEQLELLISKTEEVVKKNCEHYKNTGGCALQDELLVKYTKIMPQVPCLELTEFTKKMIKVAEQCCNLDSHHQLSCALEDTDKVIGSICQYHKEHHINKQVCRCCDYSFIRRWECITHLGADPDYVPPAIYKPHIMDNPEVLWSTDENIVEESAQCLLVGLIR…	1761	59	39	14	6991	533.976	1598.91	1598.9	3	1.82	0	64	3.8e-07	13	27	4	K.ALIALILHTTGAYDK.I
									5078	662.787	1323.56	1323.56	2	0.32	0	42	6.7e-05	28	38	8	K.IFPACCEADNK.D
									8381	742.006	2223	2222.99	3	2.53	0	69	1.3e-07	55	72	3	K.ENIHEQEDTCFILNNYGK.D
									508	426.23	850.446	850.444	2	2.34	0	46	2.3e-05	80	86	5	K.FVETIDK.F
									6610	512.26	1533.76	1533.76	3	0.88	0	45	2.9e-05	87	100	4	K.FYNADQASVAHIAK.D
									5628	460.891	1379.65	1379.65	3	0.29	0	24	0.0044	101	111	1	K.DIVHIHEETCK.G
									8733	620.809	2479.21	2479.2	4	1.92	1	57	2.2e-06	101	121	4	K.DIVHIHEETCKGDTLESLLDR.I
									3013	559.789	1117.56	1117.56	2	2.43	0	82	7e-09	112	121	12	K.GDTLESLLDR.I
									3239	570.299	1138.58	1138.57	2	12.54	0	65	3.1e-07	122	130	3	R.IELSQYVCK.N
									1816	497.228	992.442	992.442	2	0.01	0	39	0.00014	219	226	5	K.DLLGQCCK.L
									8706	616.56	2462.21	2462.21	4	0.39	0	51	8.2e-06	227	247	2	K.LEDHAQCLHTGEEQLELLISK.T
									6484	759.389	1516.76	1516.76	2	5.54	0	102	6.3e-11	261	274	4	K.NTGGCALQDELLVK.Y
									7707	607.977	1820.91	1820.91	3	1.52	0	54	4.3e-06	278	292	1	K.IMPQVPCLELTEFTK.K	Oxidation (M)	279
									7708	911.467	1820.92	1820.91	2	7.92	0	69	1.3e-07	278	292	2	K.IMPQVPCLELTEFTK.K	Oxidation (M)	279
									8885	683.293	2729.14	2729.15	4	1.08	0	31	0.00089	297	319	1	K.VAEQCCNLDSHHQLSCALEDTDK.V
m.92_Py95	L23	serum albumin [Trimeresurus flavoviridis],L23_T3/4_Py95,gi|56790036|dbj|BAD82814.1|4e-165, 486	43.14	KHLYEVGRRYPKALIALILHTTGAYDKIFPACCEADNKDACFREKATEIKRKLKENIHEQEDTCFILNNYGKDTLYPWKFVETIDKFYNADQASVAHIAKDIVHIHEETCKGDTLESLLDRIELSQYVCKNKDTISSKLDHCCGLPLVERPTCLHGLENDEKPAPPDHPSKQIINEAEACQSYNEHADEHLESFLFNLTRSHLELSKLFDVEIFLRYKDLLGQCCKLEDHAQCLHTGEEQLESLITKIEDVVKKNCEHYKKIGGYFFQNELLVKYTRIMPQLPSSKLIEFTNELAQAAEECCKFDNHHQVSCALEDTDKAIGSICQYHKEHHINKQVCHCCDSPFIKRWECITHLGPDPDYVP	2276	76	48.2	15	6991	533.976	1598.91	1598.9	3	1.82	0	64	3.8e-07	13	27	4	K.ALIALILHTTGAYDK.I
									5078	662.787	1323.56	1323.56	2	0.32	0	42	6.7e-05	28	38	8	K.IFPACCEADNK.D
									8381	742.006	2223	2222.99	3	2.53	0	69	1.3e-07	55	72	3	K.ENIHEQEDTCFILNNYGK.D
									508	426.23	850.446	850.444	2	2.34	0	46	2.3e-05	80	86	5	K.FVETIDK.F
									6610	512.26	1533.76	1533.76	3	0.88	0	45	2.9e-05	87	100	4	K.FYNADQASVAHIAK.D
									5628	460.891	1379.65	1379.65	3	0.29	0	24	0.0044	101	111	1	K.DIVHIHEETCK.G
									8733	620.809	2479.21	2479.2	4	1.92	1	57	2.2e-06	101	121	4	K.DIVHIHEETCKGDTLESLLDR.I
									3013	559.789	1117.56	1117.56	2	2.43	0	82	7e-09	112	121	12	K.GDTLESLLDR.I
									3239	570.299	1138.58	1138.57	2	12.54	0	65	3.1e-07	122	130	3	R.IELSQYVCK.N
									1816	497.228	992.442	992.442	2	0.01	0	39	0.00014	219	226	5	K.DLLGQCCK.L
									8689	817.735	2450.18	2450.17	3	3.24	0	58	1.7e-06	227	247	3	K.LEDHAQCLHTGEEQLESLITK.I
									6552	764.417	1526.82	1526.81	2	4.45	0	98	1.7e-10	262	274	6	K.IGGYFFQNELLVK.Y
									2050	508.776	1015.54	1015.54	2	0.83	0	54	4.4e-06	278	286	11	R.IMPQLPSSK.L	Oxidation (M)	279
									8135	675.981	2024.92	2024.92	3	2.15	0	71	8.8e-08	287	303	4	K.LIEFTNELAQAAEECCK.F
									8139	1013.48	2024.94	2024.92	2	9.59	0	39	0.00013	287	303	2	K.LIEFTNELAQAAEECCK.F
									6707	517.554	1549.64	1549.65	3	4.18	0	35	0.00032	336	347	1	K.QVCHCCDSPFIK.R
m.978_Py95	L329	serum albumin [Trimeresurus flavoviridis],L329_T3/3_Py95,gi|56790036|dbj|BAD82814.1|9e-77, 253	27.328	NECILSHKNSTKGFIPPLVHPTVEEGCKEYQNNRHDILTKYIYEVGRRYPKALIALILHTAKAYDKIFPACCEAGNKDTCFQEKATEVTRKFKEKIQKQKDICFILNHYGKDTLYALKFVETIDKFSHADQATVAHIAKDIVHIHEENCKGDTLESLLDRIELTEYICKHKDTISSKLDHCCGLPLVERPKCVQLLENDEKPAPPDHPSKQIINQTEVCQSYREHKDEHME	1063	32	37.2	7	7570	593.974	1778.9	1778.9	3	0.63	0	68	2.6e-07	13	28	5	K.GFIPPLVHPTVEEGCK.E
									5619	690.347	1378.68	1378.67	2	5.96	0	43	5e-05	101	111	2	K.DICFILNHYGK.D
									508	426.23	850.446	850.444	2	2.34	0	46	2.3e-05	119	125	5	K.FVETIDK.F
									6377	499.26	1494.76	1494.76	3	0.13	0	52	5.7e-06	126	139	4	K.FSHADQATVAHIAK.D
									3013	559.789	1117.56	1117.56	2	2.43	0	82	7e-09	151	160	12	K.GDTLESLLDR.I
									3580	584.799	1167.58	1167.58	2	0.93	0	61	8e-07	161	169	3	R.IELTEYICK.H
									8322	544.267	2173.04	2173.05	4	4.15	0	37	0.00021	192	210	1	K.CVQLLENDEKPAPPDHPSK.Q
m.121_Py95	L32	serum albumin [Trimeresurus flavoviridis],L32_T2/3_Py95,gi|56790036|dbj|BAD82814.1|1e-55, 193	18.812	ELTEYVCKHKDTISSKLDHCCGLPLVERPTCLQGLENDEKPAPPDLPSNKFINVPEACQSYSEHADEHLESFLFNVTKIHPELSKLIDVEIFQRYKDLLGQCCKLENHAQCLDAGEEQLENLIPKIEEVVKKNCEQYKKIGGYFFQNELLVKYTKIMPQ	1621	32	58.5	6	2315	521.251	1040.49	1040.48	2	2.94	0	52	6.4e-06	1	8	3	-.ELTEYVCK.H
									9089	774.777	3868.85	3868.85	5	1.86	0	56	2.7e-06	17	50	2	K.LDHCCGLPLVERPTCLQGLENDEKPAPPDLPSNK.F
									9091	968.223	3868.86	3868.85	4	2	0	30	0.001	17	50	1	K.LDHCCGLPLVERPTCLQGLENDEKPAPPDLPSNK.F
									3163	566.824	1131.63	1131.63	2	3.58	0	62	5.9e-07	86	94	6	K.LIDVEIFQR.Y
									1816	497.228	992.442	992.442	2	0.01	0	39	0.00014	97	104	5	K.DLLGQCCK.L
									8612	807.732	2420.17	2420.16	3	3.81	0	132	7e-14	105	125	9	K.LENHAQCLDAGEEQLENLIPK.I
									6552	764.417	1526.82	1526.81	2	4.45	0	98	1.7e-10	140	152	6	K.IGGYFFQNELLVK.Y
m.8535_Py95	L3747	serum albumin [Trimeresurus flavoviridis],L3747_T1/2_Py95,gi|56790036|dbj|BAD82814.1|2e-44, 161	16.573	LENDEKPAPPDHPSKQIINQTEVCQSYREHKDEHMESFLFNLTKSHPELSKLLDVEIFLRYKFLLAYCCKRNVHGQCFHTREDILESFIPKIEEVVKKNCEQYKKIGGYFFQNELLVKYTKTMPQLPSSKLIEFTKE	577	11	16.8	2	3788	595.822	1189.63	1189.62	2	5.73	0	66	2.7e-07	82	91	5	R.EDILESFIPK.I
									6552	764.417	1526.82	1526.81	2	4.45	0	98	1.7e-10	106	118	6	K.IGGYFFQNELLVK.Y
Search Parameters
Subsamples: 2012-01-03 - KWS - Python Plasma 0.1ug.mgf
Database:			Proteins
Fasta Version:			Proteins_2013-09-09.fasta
# Sequences:			212
Taxonomy:			All entries
Enzyme:			Trypsin
Fixed modifications:			Carbamidomethyl (C)
Variable modifications:			Oxidation (M)
Mass values:			Monoisotopic
Peptide mass tolerance:			15 ppm
Fragment mass tolerance:			0.2 Da
Max missed cleavages:			1
Instrument type:			ESI-QUAD-TOF
Ions score or expect cut-off:			0.005
Scoring :			MudPIT
Subsamples: 2012-01-03 - KWS - Python Plasma 0.1ug.mgf
Significance threshold p			0.01
FDR			0
# MS/MS queries :			9224 (1.9% spectral use)
