# Supplementary material for: Transcriptome analysis of the response of Burmese python to digestion
Source: Gigascience. 2017 Jul 13;6(8):1–18. doi: 10.1093/gigascience/gix057 (PMC5597892; doi:10.1093/gigascience/gix057)
Supplement: Supplement Materials [file gix057_Supp.zip › TableS3.xlsx]

## Sheet: rnaQUAST result
METRICS/TRANSCRIPTS	Transcriptome assembly
== DATABASE METRICS ==
Genes	20240
Avg. number of exons per isoform	10.19
== BASIC TRANSCRIPTS METRICS ==
Transcripts	34423
Transcripts > 500 bp	19660
Transcripts > 1000 bp	11241
== ALIGNMENT METRICS ==
Aligned	34040
Uniquely aligned	31102
Multiply aligned	48
Unaligned	383
== ALIGNMENT METRICS FOR NON-MISASSEMBLED TRANSCRIPTS ==
Avg. aligned fraction	0.975
Avg. alignment length	919.884
Avg. mismatches per transcript	0.626
== ALIGNMENT METRICS FOR MISASSEMBLED (CHIMERIC) TRANSCRIPTS ==
Misassemblies	1974
== ASSEMBLY COMPLETENESS (SENSITIVITY) ==
Database coverage	0.285
50%-assembled genes	5532
95%-assembled genes	1898
50%-covered genes	7340
95%-covered genes	2337
50%-assembled isoforms	5743
95%-assembled isoforms	1974
50%-covered isoforms	7574
95%-covered isoforms	2416
Mean isoform coverage	0.63
Mean isoform assembly	0.526
== ASSEMBLY SPECIFICITY ==
50%-matched	21915
95%-matched	15826
Unannotated	7720
Mean fraction of transcript matched	0.678
Note:
Alignment metrics are calculated with reference genome but without using gene database. To calculate the following metrics rnaQUAST filters all short partial alignments (see --min_alignment option) and attempts to select the best hits for each transcript.
Aligned – the number of transcripts having at least 1 significant alignment.
Uniquely aligned – the number of transcripts having a single significant alignment.
Multiply aligned – the number of transcripts having 2 or more significant alignments. Multiply aligned transcripts are stored in <assembly_label>.paralogs.fasta file.
Misassembly candidates reported by GMAP (or BLAT) – transcripts that have discordant best-scored alignment (partial alignments that are either mapped to different strands / different chromosomes / in reverse order / too far away).
Unaligned – the number of transcripts without any significant alignments.
Number of assembled transcripts = Unaligned + Aligned = Unaligned + (Uniquely aligned + Multiply aligned + Misassembly candidates reported by GMAP (or BLAT)).
Alignment metrics for non-misassembled transcripts
Average aligned fraction. Aligned fraction for a single transcript is defined as total number of aligned bases in the transcript divided by the total transcript length.
Average alignment length. Aligned length for a single transcript is defined as total number of aligned bases in the transcript.
Average mismatches per transcript – average number of single nucleotide differences with reference genome per transcript.
Assembly completeness (sensitivity). For the following metrics (calculated with reference genome and gene database) rnaQUAST attempts to select best-matching database isoforms for every transcript. Note that a single transcript can contribute to multiple isoforms in the case of, for example, paralogous genes or genomic repeats. At the same time, an isoform can be covered by multiple transcripts i…
Database coverage – the total number of bases covered by transcripts (in all isoforms) divided by the total length of all isoforms.
x%-assembled genes / isoforms / exons – number of genes / isoforms / exons from the database that have at least x% captured by a single assembled transcript, where x is specified with --lower_threshold / --upper_threshold options (50% / 95% by default). 95%-assembled isoforms are stored in <assembly_label>.95%assembled.fasta file.
x%-covered genes / isoforms – number of genes / isoforms from the database that have at least x% of bases covered by all alignments, where x is specified with --lower_threshold / --upper_threshold options (50% / 95% by default).
Mean isoform assembly – assembled fraction of a single isoform is calculated as the largest number of its bases captured by a single assembled transcript divided by its length; average value is computed for isoforms with > 0 bases covered.
Mean isoform coverage – coverage of a single isoform is calculated as the number of its bases covered by all assembled transcripts divided by its length; average value is computed for isoforms with > 0 bases covered.
Assembly specificity. To compute the following metrics we use only transcripts that have at least one significant alignment and are not misassembled.
Unannotated – total number of transcripts that do not cover any isoform from the database. Unannotated transcripts are stored in <assembly_label>.unannotated.fasta file.
x%-matched – total number of transcripts that have at least x% covering an isoform from the database, where x is specified with --lower_threshold / --upper_threshold options (50% / 95% by default).
Mean fraction of transcript matched – matched fraction of a single transcript is calculated as the number of its bases covering an isoform divided by the transcript length; average value is computed for transcripts with > 0 bases matched.
