# Supplementary material for: Transcriptome analysis of the response of Burmese python to digestion
Source: Gigascience. 2017 Jul 13;6(8):1–18. doi: 10.1093/gigascience/gix057 (PMC5597892; doi:10.1093/gigascience/gix057)
Supplement: Supplement Materials [file gix057_Supp.zip › TableS5.xlsx]

## Sheet: Up regulated genes
Upregulated Genes
Organ	Glycolysis / Gluconeogenesis	Citrate cycle (TCA cycle)	Oxidative phosphorylation
Stomach	phosphofructokinase, liver (5211)	ATP citrate lyase (47)	ubiquinol-cytochrome c reductase, Rieske iron-sulfur polypeptide 1 (7386)
	pyruvate dehydrogenase (lipoamide) beta (5162)	isocitrate dehydrogenase 1 (NADP+) (3417)	ubiquinol-cytochrome c reductase core protein I (7384)
	alcohol dehydrogenase 7 (class IV), mu or sigma polypeptide (131)	succinate dehydrogenase complex subunit A, flavoprotein (Fp) (6389)	succinate dehydrogenase complex subunit A, flavoprotein (Fp) (6389)
	hexokinase 2 (3099)	pyruvate dehydrogenase (lipoamide) beta (5162)	NADH:ubiquinone oxidoreductase subunit S6 (4726)
	aldehyde dehydrogenase 9 family member A1 (223)		NADH:ubiquinone oxidoreductase subunit B9 (4715)
	alcohol dehydrogenase 5 (class III), chi polypeptide (128)		NADH:ubiquinone oxidoreductase subunit A5 (4698)
			NADH:ubiquinone oxidoreductase subunit A10 (4705)
			NADH:ubiquinone oxidoreductase core subunit V2 (4729)
			cytochrome c oxidase assembly homolog 15 (yeast) (1355)
			COX11 cytochrome c oxidase copper chaperone (1353)
			ATPase, H+ transporting, lysosomal 34kDa, V1 subunit D (51382)
			ATP synthase, H+ transporting, mitochondrial Fo complex subunit B1 (515)
			ATP synthase, H+ transporting, mitochondrial F1 complex, O subunit (539)
			ATP synthase, H+ transporting, mitochondrial F1 complex, gamma polypeptide 1 (509)
			ATP synthase, H+ transporting, mitochondrial F1 complex, beta polypeptide (506)
			ATP synthase, H+ transporting, mitochondrial F1 complex, alpha subunit 1, cardiac muscle (498)
Intestine	alcohol dehydrogenase 7 (class IV), mu or sigma polypeptide (131)	pyruvate dehydrogenase (lipoamide) beta (5162)	ATPase, H+ transporting, lysosomal 70kDa, V1 subunit A (523)
	acyl-CoA synthetase short-chain family member 2 (55902)	oxoglutarate dehydrogenase-like (55753)	ATPase, H+ transporting, lysosomal 34kDa, V1 subunit D (51382)
	ADP-dependent glucokinase (83440)	phosphoenolpyruvate carboxykinase 1 (5105)	ATP synthase, H+ transporting, mitochondrial F1 complex, O subunit (539)
	aldehyde dehydrogenase 9 family member A1 (223)	ATP citrate lyase (47)	NADH:ubiquinone oxidoreductase subunit B9 (4715)
	phosphoenolpyruvate carboxykinase 1 (5105)	isocitrate dehydrogenase 1 (NADP+) (3417)
	hexokinase 2 (3099)
	pyruvate dehydrogenase (lipoamide) beta (5162)
Pancreas	aldehyde dehydrogenase 9 family member A1 (223)	isocitrate dehydrogenase 1 (NADP+) (3417)	ubiquinol-cytochrome c reductase, Rieske iron-sulfur polypeptide 1 (7386)
			ATPase, H+ transporting, lysosomal accessory protein 1 (537)
			ATPase, H+ transporting, lysosomal 70kDa, V1 subunit A (523)
Liver	alcohol dehydrogenase 1C (class I), gamma polypeptide (126)	isocitrate dehydrogenase 1 (NADP+) (3417)	ATPase, H+ transporting, lysosomal 70kDa, V1 subunit A (523)
	alcohol dehydrogenase 5 (class III), chi polypeptide (128)	pyruvate dehydrogenase (lipoamide) beta (5162)	ATPase, H+ transporting, lysosomal 56/58kDa, V1 subunit B2 (526)
	acyl-CoA synthetase short-chain family member 2 (55902)	aconitase 1 (48)
	phosphoglycerate mutase 1 (5223)
	enolase 1, (alpha) (2023)
	aldehyde dehydrogenase 2 family (mitochondrial) (217)
	aldehyde dehydrogenase 9 family member A1 (223)
	aldolase, fructose-bisphosphate B (229)
	pyruvate dehydrogenase (lipoamide) beta (5162)
	alcohol dehydrogenase 7 (class IV), mu or sigma polypeptide (131)
Heart	aldolase, fructose-bisphosphate B (229)	isocitrate dehydrogenase 1 (NADP+) (3417)
Table S5. Upregulated genes and highly expressed genes respectively involved in three KEGG pathways for each tissue. Three pathways are glycolysis/gluconeogenesis, citrate cycle (TCA cycle), and oxidative phosphorylation. The number within bracket after gene description is the corresponding gene ID in NCBI database.

## Sheet: Highly expressed genes
Highly expressed genes
Organ	Glycolysis / Gluconeogenesis	Citrate cycle (TCA cycle)	Oxidative phosphorylation
Stomach	glyceraldehyde-3-phosphate dehydrogenase (2597)	isocitrate dehydrogenase 2 (NADP+), mitochondrial (3418)	ATP synthase, H+ transporting, mitochondrial Fo complex subunit C3 (subunit 9) (518)
	pyruvate kinase, muscle (5315)	malate dehydrogenase 1 (4190)	ATPase, H+/K+ exchanging, alpha polypeptide (495)
			ATPase, H+/K+ exchanging, beta polypeptide (496)
			cytochrome c oxidase subunit I (4512)
			cytochrome c oxidase subunit IV isoform 1 (1327)
			cytochrome c1 (1537)
			NADH dehydrogenase, subunit 1 (complex I) (4535)
Intestine	aldolase, fructose-bisphosphate B (229)	malate dehydrogenase 1 (4190)	ATP synthase, H+ transporting, mitochondrial F1 complex, alpha subunit 1, cardiac muscle (498)
	enolase 1, (alpha) (2023)		ATP synthase, H+ transporting, mitochondrial F1 complex, beta polypeptide (506)
	aldehyde dehydrogenase 2 family (mitochondrial) (217)		NADH dehydrogenase, subunit 1 (complex I) (4535)
	glyceraldehyde-3-phosphate dehydrogenase (2597)		cytochrome c oxidase subunit I (4512)
			ATP synthase, H+ transporting, mitochondrial Fo complex subunit C3 (subunit 9) (518)
			cytochrome c oxidase subunit IV isoform 1 (1327)
Pancreas	glucose-6-phosphate isomerase (2821)		ATP synthase, H+ transporting, mitochondrial F1 complex, beta polypeptide (506)
	glyceraldehyde-3-phosphate dehydrogenase (2597)		NADH:ubiquinone oxidoreductase subunit A5 (4698)
			ATP synthase, H+ transporting, mitochondrial F1 complex, alpha subunit 1, cardiac muscle (498)
			ATP synthase, H+ transporting, mitochondrial Fo complex subunit C3 (subunit 9) (518)
			cytochrome c oxidase subunit I (4512)
			NADH dehydrogenase, subunit 1 (complex I) (4535)
			cytochrome c oxidase subunit IV isoform 1 (1327)
Liver	fructose-bisphosphatase 1 (2203)	malate dehydrogenase 1 (4190)	ATP synthase, H+ transporting, mitochondrial Fo complex subunit C3 (subunit 9) (518)
	phosphoglycerate kinase 1 (5230)	isocitrate dehydrogenase 2 (NADP+), mitochondrial (3418)	ATP synthase, H+ transporting, mitochondrial F1 complex, gamma polypeptide 1 (509)
	glyceraldehyde-3-phosphate dehydrogenase (2597)	malate dehydrogenase 2 (4191)	NADH dehydrogenase, subunit 1 (complex I) (4535)
	lactate dehydrogenase B (3945)		cytochrome c oxidase subunit I (4512)
	triosephosphate isomerase 1 (7167)		cytochrome c oxidase subunit IV isoform 1 (1327)
	phosphoglucomutase 2 (55276)		ATP synthase, H+ transporting, mitochondrial F1 complex, beta polypeptide (506)
	glucose-6-phosphate isomerase (2821)		ATP synthase, H+ transporting, mitochondrial F1 complex, alpha subunit 1, cardiac muscle (498)
			ubiquinol-cytochrome c reductase, Rieske iron-sulfur polypeptide 1 (7386)
			cytochrome c1 (1537)
Heart	pyruvate kinase, muscle (5315)	succinate dehydrogenase complex subunit A, flavoprotein (Fp) (6389)	NADH:ubiquinone oxidoreductase subunit A5 (4698)
	glyceraldehyde-3-phosphate dehydrogenase (2597)	succinate dehydrogenase complex subunit B, iron sulfur (Ip) (6390)	succinate dehydrogenase complex subunit B, iron sulfur (Ip) (6390)
	triosephosphate isomerase 1 (7167)	isocitrate dehydrogenase 2 (NADP+), mitochondrial (3418)	cytochrome c oxidase subunit IV isoform 1 (1327)
	enolase 2 (gamma, neuronal) (2026)	malate dehydrogenase 2 (4191)	succinate dehydrogenase complex subunit A, flavoprotein (Fp) (6389)
	glucose-6-phosphate isomerase (2821)	aconitase 2 (50)	NADH:ubiquinone oxidoreductase subunit A8 (4702)
	phosphoglycerate mutase 2 (5224)	malate dehydrogenase 1 (4190)	NADH:ubiquinone oxidoreductase subunit A10 (4705)
	aldolase, fructose-bisphosphate C (230)		ATP synthase, H+ transporting, mitochondrial F1 complex, alpha subunit 1, cardiac muscle (498)
	phosphoglycerate kinase 1 (5230)		ATP synthase, H+ transporting, mitochondrial F1 complex, O subunit (539)
	aldolase, fructose-bisphosphate A (226)		ATP synthase, H+ transporting, mitochondrial F1 complex, beta polypeptide (506)
			NADH dehydrogenase, subunit 1 (complex I) (4535)
			cytochrome c oxidase subunit I (4512)
			NADH:ubiquinone oxidoreductase subunit B10 (4716)
			NADH:ubiquinone oxidoreductase subunit B9 (4715)
			ATP synthase, H+ transporting, mitochondrial Fo complex subunit B1 (515)
			ATP synthase, H+ transporting, mitochondrial F1 complex, gamma polypeptide 1 (509)
			cytochrome c1 (1537)
			NADH:ubiquinone oxidoreductase core subunit S7 (374291)
			ubiquinol-cytochrome c reductase, Rieske iron-sulfur polypeptide 1 (7386)
			ubiquinol-cytochrome c reductase core protein I (7384)
			ATP synthase, H+ transporting, mitochondrial Fo complex subunit C3 (subunit 9) (518)
			NADH:ubiquinone oxidoreductase subunit S6 (4726)
