# Supplementary material for: Transcriptome analysis of the response of Burmese python to digestion
Source: Gigascience. 2017 Jul 13;6(8):1–18. doi: 10.1093/gigascience/gix057 (PMC5597892; doi:10.1093/gigascience/gix057)
Supplement: Supplement Materials [file gix057_Supp.zip › TableS6.xlsx]

## Sheet: 1.3 Lipid metabolism
1.3 Lipid metabolism	Stomach	Intestine	Pancreas	Liver	Heart
Up-regulated gene	emopamil binding protein (sterol isomerase) (10682)	hydroxyacyl-CoA dehydrogenase/3-ketoacyl-CoA thiolase/enoyl-CoA hydratase (trifunctional protein), beta subunit (3032)	lysophosphatidylcholine acyltransferase 3 (10162)	ectonucleotide pyrophosphatase/phosphodiesterase 6 (133121)	carboxyl ester lipase (1056)
	NAD(P) dependent steroid dehydrogenase-like (50814)	sterol-C5-desaturase (6309)	methylsterol monooxygenase 1 (6307)	steroid-5-alpha-reductase, alpha polypeptide 1 (3-oxo-5 alpha-steroid delta 4-dehydrogenase alpha 1) (6715)
	ELOVL fatty acid elongase 6 (79071)	ceramide synthase 1 (10715)	cytochrome P450 family 51 subfamily A member 1 (1595)	hydroxysteroid (17-beta) dehydrogenase 4 (3295)
	sterol-C5-desaturase (6309)	bile acid-CoA:amino acid N-acyltransferase (570)	emopamil binding protein (sterol isomerase) (10682)	cytochrome P450 family 2 subfamily C member 19 (1557)
	cytochrome P450 family 51 subfamily A member 1 (1595)	3-hydroxy-3-methylglutaryl-CoA synthase 1 (3157)	aldehyde dehydrogenase 9 family member A1 (223)	hydroxysteroid (17-beta) dehydrogenase 12 (51144)
	lysophosphatidylcholine acyltransferase 3 (10162)	glycerol-3-phosphate acyltransferase 3 (84803)	NAD(P) dependent steroid dehydrogenase-like (50814)	acyl-CoA oxidase 2, branched chain (8309)
	CDP-diacylglycerol synthase 1 (1040)	CDP-diacylglycerol synthase 1 (1040)	7-dehydrocholesterol reductase (1717)	24-dehydrocholesterol reductase (1718)
	hydroxysteroid (17-beta) dehydrogenase 7 (51478)	sphingosine kinase 1 (8877)	acetyl-CoA acyltransferase 2 (10449)	3-hydroxyacyl-CoA dehydratase 2 (201562)
	aldehyde dehydrogenase 9 family member A1 (223)	hydroxy-delta-5-steroid dehydrogenase, 3 beta- and steroid delta-isomerase 7 (80270)		3-hydroxymethyl-3-methylglutaryl-CoA lyase (3155)
	lanosterol synthase (2,3-oxidosqualene-lanosterol cyclase) (4047)	lysophosphatidylcholine acyltransferase 3 (10162)		sphingomyelin phosphodiesterase 1 (6609)
	acetyl-CoA acetyltransferase 1 (38)	diacylglycerol O-acyltransferase 1 (8694)		aldehyde dehydrogenase 9 family member A1 (223)
	methylsterol monooxygenase 1 (6307)	aldehyde dehydrogenase 9 family member A1 (223)		acetyl-CoA acyltransferase 2 (10449)
	hydroxysteroid (17-beta) dehydrogenase 12 (51144)	acetyl-CoA acyltransferase 2 (10449)		phosphate cytidylyltransferase 2, ethanolamine (5833)
	7-dehydrocholesterol reductase (1717)	choline/ethanolamine phosphotransferase 1 (10390)		ceramide synthase 1 (10715)
	24-dehydrocholesterol reductase (1718)	carbonyl reductase 1 (873)		aldehyde dehydrogenase 2 family (mitochondrial) (217)
	ELOVL fatty acid elongase 1 (64834)	glycerol-3-phosphate dehydrogenase 1-like (23171)		cytochrome P450 family 8 subfamily B member 1 (1582)
		ELOVL fatty acid elongase 6 (79071)		glyceronephosphate O-acyltransferase (8443)
		thromboxane A synthase 1 (6916)		serine palmitoyltransferase long chain base subunit 2 (9517)
		hydroxysteroid (17-beta) dehydrogenase 2 (3294)		sulfotransferase family 2B member 1 (6820)
		hydroxysteroid (17-beta) dehydrogenase 7 (51478)		cytochrome P450 family 1 subfamily A member 1 (1543)
		N-acylsphingosine amidohydrolase (non-lysosomal ceramidase) 2 (56624)		fatty acid synthase (2194)
		glycerol kinase (2710)		lysophosphatidylcholine acyltransferase 3 (10162)
		emopamil binding protein (sterol isomerase) (10682)		glutathione peroxidase 7 (2882)
		ectonucleotide pyrophosphatase/phosphodiesterase 7 (339221)		sterol carrier protein 2 (6342)
		arylsulfatase A (410)		fatty acid desaturase 1 (3992)
		transmembrane 7 superfamily member 2 (7108)		3-hydroxybutyrate dehydrogenase, type 2 (56898)
		hydroxysteroid (17-beta) dehydrogenase 12 (51144)		bile acid-CoA:amino acid N-acyltransferase (570)
		cytochrome P450 family 3 subfamily A member 4 (1576)		1-acylglycerol-3-phosphate O-acyltransferase 3 (56894)
		diacylglycerol O-acyltransferase 2 (84649)		lysophosphatidylglycerol acyltransferase 1 (9926)
		ELOVL fatty acid elongase 1 (64834)		methylsterol monooxygenase 1 (6307)
		7-dehydrocholesterol reductase (1717)		peroxisomal trans-2-enoyl-CoA reductase (55825)
		phosphate cytidylyltransferase 1, choline, beta (9468)		diacylglycerol O-acyltransferase 1 (8694)
		stearoyl-CoA desaturase (delta-9-desaturase) (6319)
		cytochrome P450 family 8 subfamily B member 1 (1582)
Highly expressed gene	hydroxyacyl-CoA dehydrogenase (3033)	hydroxyacyl-CoA dehydrogenase (3033)	carboxyl ester lipase (1056)	glycerol-3-phosphate dehydrogenase 1 (2819)	3-oxoacid CoA-transferase 1 (5019)
	glutathione peroxidase 1 (2876)	leukotriene A4 hydrolase (4048)	pancreatic lipase-related protein 1 (5407)	glutathione peroxidase 3 (2878)
		catechol-O-methyltransferase (1312)		sphingosine-1-phosphate lyase 1 (8879)
		aldehyde dehydrogenase 2 family (mitochondrial) (217)		prostaglandin E synthase 3 (10728)
				catechol-O-methyltransferase (1312)
				hydroxyacyl-CoA dehydrogenase (3033)
				cytochrome P450 family 1 subfamily A member 2 (1544)
Table S6. Upregulated genes and highly expressed genes respectively involved in two categories of KEGG pathways for each tissue. The two categories are 1.3 lipid metabolism and 1.5 amino acid metabolism in KEGG pathway database. The number within bracket after gene description is the corresponding gene ID in NCBI database.

## Sheet: 1.5 Amino acid metabolism
1.5 Amino acid metabolism	Stomach	Intestine	Pancreas	Liver	Heart
Up-regulated gene	branched chain amino-acid transaminase 2, mitochondrial (587)	acyl-CoA dehydrogenase, short/branched chain (36)	aldehyde dehydrogenase 9 family member A1 (223)	alanine-glyoxylate aminotransferase (189)	creatine kinase, brain (1152)
	3-hydroxyisobutyrate dehydrogenase (11112)	creatine kinase, brain (1152)	asparagine synthetase (glutamine-hydrolyzing) (440)	acyl-CoA dehydrogenase, short/branched chain (36)
	cysteine dioxygenase type 1 (1036)	nitrilase family member 2 (56954)	alanine-glyoxylate aminotransferase (189)	phosphoserine aminotransferase 1 (29968)
	aldehyde dehydrogenase 9 family member A1 (223)	acetyl-CoA acyltransferase 2 (10449)	glutaminase (2744)	monoamine oxidase B (4129)
	glutaryl-CoA dehydrogenase (2639)	amine oxidase, copper containing 1 (26)	aminomethyltransferase (275)	glutamine--fructose-6-phosphate transaminase 1 (2673)
	mercaptopyruvate sulfurtransferase (4357)	4-aminobutyrate aminotransferase (18)	glutaryl-CoA dehydrogenase (2639)	aminomethyltransferase (275)
	cystathionine gamma-lyase (1491)	aldehyde dehydrogenase 9 family member A1 (223)	4-aminobutyrate aminotransferase (18)	5'-aminolevulinate synthase 1 (211)
	creatine kinase, brain (1152)	aldehyde dehydrogenase 5 family member A1 (7915)	creatine kinase, brain (1152)	argininosuccinate lyase (435)
	aldehyde dehydrogenase 4 family member A1 (8659)	adenosylhomocysteinase like 2 (23382)	thiosulfate sulfurtransferase (7263)	alcohol dehydrogenase 1C (class I), gamma polypeptide (126)
	phosphoserine phosphatase (5723)	CNDP dipeptidase 2 (metallopeptidase M20 family) (55748)	cystathionine gamma-lyase (1491)	phosphoglycerate mutase 1 (5223)
	alcohol dehydrogenase 5 (class III), chi polypeptide (128)	thiosulfate sulfurtransferase (7263)	acetyl-CoA acyltransferase 2 (10449)	carnosine dipeptidase 1 (metallopeptidase M20 family) (84735)
	alcohol dehydrogenase 7 (class IV), mu or sigma polypeptide (131)	leucine aminopeptidase 3 (51056)	nitric oxide synthase 1 (4842)	glutamic-pyruvate transaminase (alanine aminotransferase) (2875)
	propionyl-CoA carboxylase alpha subunit (5095)	hydroxyacyl-CoA dehydrogenase/3-ketoacyl-CoA thiolase/enoyl-CoA hydratase (trifunctional protein), beta subunit (3032)	serine hydroxymethyltransferase 1 (soluble) (6470)	3-hydroxymethyl-3-methylglutaryl-CoA lyase (3155)
	pyruvate dehydrogenase (lipoamide) beta (5162)	phosphoserine aminotransferase 1 (29968)		enoyl-CoA, hydratase/3-hydroxyacyl CoA dehydrogenase (1962)
	dihydrolipoamide branched chain transacylase E2 (1629)	alcohol dehydrogenase 7 (class IV), mu or sigma polypeptide (131)		betaine--homocysteine S-methyltransferase (635)
	asparagine synthetase (glutamine-hydrolyzing) (440)	phosphoserine phosphatase (5723)		cysteine dioxygenase type 1 (1036)
	acetyl-CoA acetyltransferase 1 (38)	3-hydroxyisobutyryl-CoA hydrolase (26275)		argininosuccinate synthase 1 (445)
		monoamine oxidase B (4129)		guanidinoacetate N-methyltransferase (2593)
		3-hydroxy-3-methylglutaryl-CoA synthase 1 (3157)		amidohydrolase domain containing 1 (144193)
		acyl-CoA dehydrogenase, C-4 to C-12 straight chain (34)		aldehyde dehydrogenase 9 family member A1 (223)
		pyruvate dehydrogenase (lipoamide) beta (5162)		acetyl-CoA acyltransferase 2 (10449)
		glutamic-oxaloacetic transaminase 1, soluble (2805)		3-hydroxyanthranilate 3,4-dioxygenase (23498)
		glutaryl-CoA dehydrogenase (2639)		glutathione S-transferase zeta 1 (2954)
		oxoglutarate dehydrogenase-like (55753)		pyruvate dehydrogenase (lipoamide) beta (5162)
		carnosine dipeptidase 1 (metallopeptidase M20 family) (84735)		alcohol dehydrogenase 5 (class III), chi polypeptide (128)
		cystathionine gamma-lyase (1491)		nitrilase family member 2 (56954)
				thiosulfate sulfurtransferase (7263)
				aldehyde dehydrogenase 2 family (mitochondrial) (217)
				asparagine synthetase (glutamine-hydrolyzing) (440)
				kynureninase (8942)
				agmatinase (79814)
				glutamate dehydrogenase 1 (2746)
				aminoacylase 3 (91703)
				aminocarboxymuconate semialdehyde decarboxylase (130013)
				alcohol dehydrogenase 7 (class IV), mu or sigma polypeptide (131)
				glutaryl-CoA dehydrogenase (2639)
				adenosylmethionine decarboxylase 1 (262)
				cytochrome P450 family 1 subfamily A member 1 (1543)
Highly expressed gene	phosphoglycerate dehydrogenase (26227)	catechol-O-methyltransferase (1312)	fumarylacetoacetate hydrolase (fumarylacetoacetase) (2184)	homogentisate 1,2-dioxygenase (3081)	creatine kinase, muscle (1158)
	glutamic-pyruvate transaminase (alanine aminotransferase) (2875)	aldehyde dehydrogenase 2 family (mitochondrial) (217)	aldehyde dehydrogenase 4 family member A1 (8659)	cytochrome P450 family 1 subfamily A member 2 (1544)	glutamic-oxaloacetic transaminase 2 (2806)
	hydroxyacyl-CoA dehydrogenase (3033)	D-amino-acid oxidase (1610)	proline dehydrogenase (oxidase) 2 (58510)	fumarylacetoacetate hydrolase (fumarylacetoacetase) (2184)	3-oxoacid CoA-transferase 1 (5019)
		phosphoglycerate dehydrogenase (26227)		serine hydroxymethyltransferase 2 (mitochondrial) (6472)	glutamic-oxaloacetic transaminase 1, soluble (2805)
		glutamic-pyruvate transaminase (alanine aminotransferase) (2875)		serine hydroxymethyltransferase 1 (soluble) (6470)	phosphoglycerate mutase 2 (5224)
		adenylosuccinate lyase (158)		cystathionine gamma-lyase (1491)
		glutamic-oxaloacetic transaminase 2 (2806)		catechol-O-methyltransferase (1312)
		hydroxyacyl-CoA dehydrogenase (3033)		adenosylhomocysteinase (191)
				lactate dehydrogenase B (3945)
				phosphoserine phosphatase (5723)
				leucine aminopeptidase 3 (51056)
				catalase (847)
				glutamic-oxaloacetic transaminase 2 (2806)
				hydroxyacyl-CoA dehydrogenase (3033)
