# Supplementary material for: Transcriptome analysis of the response of Burmese python to digestion
Source: Gigascience. 2017 Jul 13;6(8):1–18. doi: 10.1093/gigascience/gix057 (PMC5597892; doi:10.1093/gigascience/gix057)
Supplement: Supplement Materials [file gix057_Supp.zip › TableS7.xlsx]

## Sheet: Identifications
Accession Nr	Annotation	Mass (kDa)	Score	Protein Group	Significant Matches	Unique Peptides	emPAI
m.2506_Py95	HBB_LIOMI RecName: Full=Hemoglobin subunit beta; AltName: Full=Beta-globin; AltName: Full=Hemoglobin beta chain,L949_T1/1_Py95,gi|122626|sp|P16418.1|HBB_LIOMI4e-83, 253	16.746	22446	1	449	9	63.93
m.7787_Py95	HBB2_NAJNA RecName: Full=Hemoglobin subunit beta-2; AltName: Full=Beta-2-globin; AltName: Full=Hemoglobin beta-2 chain; AltName: Full=Hemoglobin beta-II chain,L3394_T1/1_Py95,gi|122527|sp|P22743.1|HBB2_NAJNA1e-86, 261	18.279	5612	1	175	9	35.28
m.1145_Py95	HBA_DRYCE RecName: Full=Hemoglobin subunit alpha-A; AltName: Full=Alpha-A-globin; AltName: Full=Hemoglobin alpha-A chain,L403_T1/1_Py95,gi|84029302|sp|P0C0U6.1|HBA_DRYCE2e-68, 219	17.481	7309		155	10	23.86
m.1551_Py95	venom gland cyclophilin [Bitis gabonica],L548_T1/1_Py95,gi|38374146|gb|AAR19276.1|2e-103, 305	17.09	2505		76	9	19.12
m.53_Py95	transferrin precursor [Python bivittatus],L16_T1/1_Py95,gi|108792443|emb|CAK18224.1|0.0,1419	79.448	19619		477	48	18.56
m.32128_Py95	immunoglobulin gamma chain precursor [Monodelphis domestica],L28515_T1/1_Py95,gi|3928781|gb|AAC79675.1|5e-73, 244	37.833	7124	10	199	13	16.47
m.34213_Py95	PREDICTED: gastrokine-1-like, partial [Anolis carolinensis],L32380_T1/1_Py95,gi|327291662|ref|XP_003230540.1|4e-29, 112	11.47	3821		109	4	15.99
m.1288_Py95	PREDICTED: peroxiredoxin-6-like [Anolis carolinensis],L451_T2/2_Py95,gi|327270253|ref|XP_003219904.1|2e-137, 415	30.23	6758		192	16	15.47
m.22697_Py95	AF321281_1 immunoglobulin lambda light chain [Trichosurus vulpecula],L15265_T1/2_Py95,gi|17225028|gb|AAL37212.1|AF321281_12e-72, 232	25.23	8148		171	12	15.31
m.468_Py95	actin, cytoplasmic 2 [Homo sapiens],L170_T1/1_Py95,gi|4501887|ref|NP_001605.1|0.0, 758	44.356	16431	2	356	8	14.91
m.10804_Py95	mKIAA0120 protein [Mus musculus],L5004_T1/1_Py95,gi|50510369|dbj|BAD32170.1|3e-114, 350	22.279	3312		102	9	14.31
m.6373_Py95	selenium binding protein 1 [Anser anser],L2702_T1/1_Py95,gi|145025482|gb|ABP24366.1|0.0, 862	53.291	11900		302	27	13.25
m.190_Py95	PREDICTED: antithrombin-III-like [Anolis carolinensis],L63_T1/1_Py95,gi|327270267|ref|XP_003219911.1|0.0, 663	51.589	5479		168	22	13.16
m.31623_Py95	PREDICTED: gastric intrinsic factor-like [Anolis carolinensis],L27898_T1/1_Py95,gi|327260444|ref|XP_003215044.1|4e-106, 333	32.407	11964	6	209	9	12.61
m.33971_Py95	CYC_CROAD RecName: Full=Cytochrome c,L31764_T1/1_Py95,gi|119388033|sp|P68517.2|CYC_CROAD3e-68, 212	12.471	1746		51	6	12.6
m.29520_Py95	PREDICTED: similar to mCG142254 [Taeniopygia guttata],L24686_T1/1_Py95,gi|224050926|ref|XP_002198220.1|0.0, 769	24.075	4192	7	87	9	11.55
m.75_Py95	serum albumin [Trimeresurus flavoviridis],L20_T1/2_Py95,gi|56790036|dbj|BAD82814.1|8e-116, 358	39.391	13906	4	329	7	11.3
m.30557_Py95	PREDICTED: gastric intrinsic factor-like [Anolis carolinensis],L26137_T1/1_Py95,gi|327260444|ref|XP_003215044.1|1e-34, 144	14.987	6507	6	142	7	11
m.29415_Py95	PREDICTED: gastrokine-2-like [Callithrix jacchus],L24560_T1/1_Py95,gi|296223658|ref|XP_002757712.1|2e-49, 172	13.31	5309		145	6	10.71
m.2436_Py95	PREDICTED: LOW QUALITY PROTEIN: carbonic anhydrase 2-like [Anolis carolinensis],L926_T1/1_Py95,gi|327269607|ref|XP_003219585.1|2e-159, 465	29.15	7401		193	13	10.17
m.92_Py95	serum albumin [Trimeresurus flavoviridis],L23_T3/4_Py95,gi|56790036|dbj|BAD82814.1|4e-165, 486	43.14	11770	4	322	7	10.03
m.12308_Py95	AF321283_1 immunoglobulin lambda light chain [Trichosurus vulpecula],L5951_T3/3_Py95,gi|17225032|gb|AAL37214.1|AF321283_12e-70, 227	25.398	12263	5	256	4	10.01
m.27692_Py95	UBIQP_XENLA RecName: Full=Polyubiquitin; Contains: RecName: Full=Ubiquitin; Flags: Precursor,L22307_T2/2_Py95,gi|302393789|sp|P62972.2|UBIQP_XENLA2e-66, 207	11.923	3209		112	6	9.38
m.569_Py95	PREDICTED: alpha-2-macroglobulin-like [Anolis carolinensis],L201_T1/1_Py95,gi|327266590|ref|XP_003218087.1|0.0,1660	168.445	40851		897	71	9.3
m.319_Py95	glyceraldehyde-3-phosphate dehydrogenase [Gallus gallus],L105_T1/1_Py95,gi|46048961|ref|NP_989636.1|0.0, 631	35.769	4609		107	13	8.38
m.25080_Py95	actin, alpha skeletal muscle [Homo sapiens],L18372_T1/1_Py95,gi|4501881|ref|NP_001091.1|0.0, 765	42.366	10452	2	300	5	8.23
m.265_Py95	AF232771_1 antitoxic factor PLI [Python reticulatus],L79_T2/4_Py95,gi|8163992|gb|AAF73945.1|AF232771_11e-62, 206	13.31	2873	17	84	3	7.1
m.1217_Py95	PREDICTED: fibrinogen alpha chain-like [Anolis carolinensis],L424_T1/2_Py95,gi|327274039|ref|XP_003221786.1|1e-144, 455	49.591	5726		119	22	7.09
m.18252_Py95	ADHX_UROHA RecName: Full=Alcohol dehydrogenase class-3; AltName: Full=Alcohol dehydrogenase class-III; AltName: Full=Glutathione-dependent formaldehyde dehydrogenase; Short=FALDH; Short=FDH; Short=GSH-FDH; AltName: Full=S-(hydroxymethyl)glutathione	40.147	3905	15	105	14	6.33
m.25369_Py95	PREDICTED: superoxide dismutase [Cu-Zn]-like [Anolis carolinensis],L18766_T1/1_Py95,gi|327268611|ref|XP_003219090.1|2e-78, 246	16.849	1019		33	7	5.92
m.10064_Py95	THIO_OPHHA RecName: Full=Thioredoxin; Short=Trx,L4570_T1/1_Py95,gi|20140734|sp|Q98TX1.3|THIO_OPHHA1e-61, 214	17.109	2025		78	5	5.75
m.29615_Py95	PREDICTED: intelectin-1 [Pan troglodytes],L24795_T1/1_Py95,gi|114560714|ref|XP_513928.2|1e-152, 446	37.13	3618		80	12	5.68
m.755_Py95	small serum protein-2 [Gloydius blomhoffi blomhoffi],L267_T1/1_Py95,gi|302698823|dbj|BAJ14707.1|1e-26, 103	12.157	427		12	5	5.67
m.339_Py95	PREDICTED: alpha-2-macroglobulin-like protein 1-like [Anolis carolinensis],L119_T2/4_Py95,gi|327264181|ref|XP_003216894.1|0.0, 684	55.508	8159	8	170	10	5.49
m.12306_Py95	IGL@ protein [Homo sapiens],L5951_T1/3_Py95,gi|49522736|gb|AAH73762.1|4e-62, 207	27.683	12146	5	250	2	5.48
m.159_Py95	CO3_NAJNA RecName: Full=Complement C3; Contains: RecName: Full=Complement C3 beta chain; Contains: RecName: Full=Complement C3 alpha chain; Contains: RecName: Full=C3a anaphylatoxin; Contains: RecName: Full=Complement C3b alpha' chain; Contains: Rec	181.402	18224		480	59	5.22
m.3_Py95	PREDICTED: fibrinogen beta chain-like [Anolis carolinensis],L2_T1/1_Py95,gi|327274041|ref|XP_003221787.1|0.0, 774	54.745	3857		96	20	5.12
m.2541_Py95	PLILP_ELAQU RecName: Full=PLIalpha-like protein; Short=PLI-LP; Short=PLIalpha-LP; Flags: Precursor,L963_T1/1_Py95,gi|82133672|sp|Q8AXS4.1|PLILP_ELAQU2e-61, 197	15.533	2191		68	6	5.04
m.29139_Py95	immunoglobulin M heavy chain constant region [Anolis carolinensis],L24252_T1/1_Py95,gi|157695075|gb|ABV66128.1|2e-141, 427	44.885	9103		197	15	4.97
m.26941_Py95	PREDICTED: profilin-1-like [Equus caballus],L21171_T1/1_Py95,gi|149724221|ref|XP_001504798.1|8e-80, 249	23.621	1415		41	7	4.95
m.27_Py95	FETCB_AGKHB RecName: Full=Antihemorragic factor cHLP-B; AltName: Full=Chinese mamushi HSF-like protein B; Flags: Precursor,L6_T1/1_Py95,gi|82126266|sp|Q5KQS2.1|FETCB_AGKHB7e-158, 462	40.334	20626		467	13	4.77
m.30718_Py95	cystatin precursor [Pseudonaja textilis],L26362_T1/2_Py95,gi|239618535|gb|ACR83840.1|3e-47, 163	18.697	3421		87	7	4.77
m.266_Py95	AF232771_1 antitoxic factor PLI [Python reticulatus],L79_T3/4_Py95,gi|8163992|gb|AAF73945.1|AF232771_11e-63, 209	13.265	2684	17	67	3	4.71
m.3119_Py95	PREDICTED: keratin, type I cytoskeletal 18-like [Anolis carolinensis],L1195_T1/1_Py95,gi|327279492|ref|XP_003224490.1|0.0, 559	49.078	3214	18	84	16	4.64
m.5265_Py95	PREDICTED: alpha-2-macroglobulin-like, partial [Meleagris gallopavo],L2168_T1/1_Py95,gi|326912659|ref|XP_003202666.1|1e-157, 470	38.89	2406	12	62	7	4.46
m.8535_Py95	serum albumin [Trimeresurus flavoviridis],L3747_T1/2_Py95,gi|56790036|dbj|BAD82814.1|2e-44, 161	16.573	4737	4	116	2	4.43
m.34024_Py95	PREDICTED: peroxiredoxin-1-like [Anolis carolinensis],L31825_T1/1_Py95,gi|327270962|ref|XP_003220257.1|9e-68, 213	11.403	979	30	40	3	4.05
m.24206_Py95	immunoglobulin Y heavy chain constant region [Anolis carolinensis],L17114_T1/1_Py95,gi|157695083|gb|ABV66132.1|3e-116, 358	17.344	2059	10	50	4	4.04
m.5447_Py95	nucleoside diphosphate kinase [Gallus gallus],L2261_T1/1_Py95,gi|45384260|ref|NP_990378.1|9e-99, 295	17.399	878		17	5	3.99
m.29973_Py95	PREDICTED: keratin, type II cytoskeletal cochleal-like isoform 1 [Anolis carolinensis],L25254_T1/1_Py95,gi|327264443|ref|XP_003217023.1|0.0, 582	53.417	3628	16	106	13	3.91
m.622_Py95	PREDICTED: fibrinogen gamma chain-like [Anolis carolinensis],L216_T1/1_Py95,gi|327274037|ref|XP_003221785.1|0.0, 678	50.48	5985		136	17	3.89
m.7097_Py95	PREDICTED: fructose-bisphosphate aldolase A-like [Anolis carolinensis],L3069_T1/2_Py95,gi|327280689|ref|XP_003225084.1|0.0, 677	38.734	3418		73	13	3.86
m.8485_Py95	pro alpha 1(I) collagen [Bos taurus],L3728_T1/1_Py95,gi|14043011|emb|CAC38832.1|1e-152, 482	138.668	44261		1200	22	3.81
m.29355_Py95	PREDICTED: mucin-5AC-like [Anolis carolinensis],L24496_T1/1_Py95,gi|327260109|ref|XP_003214878.1|0.0, 653	48.322	5526		130	16	3.77
m.31823_Py95	putative triosephosphate isomerase [Taeniopygia guttata],L28058_T1/1_Py95,gi|197128963|gb|ACH45461.1|8e-159, 470	27.041	604		21	8	3.76
m.29547_Py95	PREDICTED: gastricsin-like [Anolis carolinensis],L24703_T3/7_Py95,gi|327271205|ref|XP_003220378.1|0.0, 571	42.278	4139	13	104	3	3.76
m.978_Py95	serum albumin [Trimeresurus flavoviridis],L329_T3/3_Py95,gi|56790036|dbj|BAD82814.1|9e-77, 253	27.328	3666	4	95	5	3.7
m.8330_Py95	PREDICTED: s-formylglutathione hydrolase-like [Anolis carolinensis],L3653_T1/1_Py95,gi|327260982|ref|XP_003215311.1|1e-173, 493	30.458	963		22	10	3.69
m.1545_Py95	phospholipase A2 inhibitor beta [Elaphe climacophora],L545_T1/1_Py95,gi|226235137|dbj|BAH47549.1|1e-134, 408	39.899	4529		96	12	3.65
m.389_Py95	PREDICTED: inter-alpha-trypsin inhibitor heavy chain H4-like [Anolis carolinensis],L140_T1/2_Py95,gi|327265811|ref|XP_003217701.1|0.0,1069	99.306	5195		118	27	3.59
m.1139_Py95	PREDICTED: alpha-2-macroglobulin-like protein 1-like [Anolis carolinensis],L400_T7/8_Py95,gi|327264177|ref|XP_003216892.1|0.0, 796	107.499	14313	3	302	31	3.47
m.3882_Py95	ENOA_PYTRG RecName: Full=Alpha-enolase; AltName: Full=2-phospho-D-glycerate hydro-lyase; AltName: Full=Phosphopyruvate hydratase,L1530_T1/1_Py95,gi|17367183|sp|Q9W7L0.3|ENOA_PYTRG0.0, 686	38.408	1791	23	53	7	3.35
m.10110_Py95	PREDICTED: ovostatin-like [Anolis carolinensis],L4598_T1/1_Py95,gi|327264189|ref|XP_003216898.1|8e-50, 183	16.256	471		17	4	3.21
m.5397_Py95	PREDICTED: alpha-2-macroglobulin-like [Anolis carolinensis],L2238_T1/1_Py95,gi|327266590|ref|XP_003218087.1|3e-157, 493	49.381	3154	12	80	14	3.19
m.90_Py95	serum albumin [Trimeresurus flavoviridis],L23_T1/4_Py95,gi|56790036|dbj|BAD82814.1|2e-134, 407	39.502	2631	4	67	7	3.18
m.434_Py95	PREDICTED: serpin peptidase inhibitor, clade A (alpha-1 antiproteinase, antitrypsin), member 4 [Taeniopygia guttata],L157_T1/1_Py95,gi|224051673|ref|XP_002200214.1|7e-108, 347	46.262	4853		123	14	3.16
m.29550_Py95	PREDICTED: gastricsin-like [Anolis carolinensis],L24703_T6/7_Py95,gi|327271205|ref|XP_003220378.1|2e-157, 455	33.12	2910	13	66	4	3.14
m.33006_Py95	PREDICTED: serum amyloid P-component-like [Anolis carolinensis],L30191_T1/1_Py95,gi|327287464|ref|XP_003228449.1|1e-83, 263	29.808	1208		30	8	3.12
m.29519_Py95	PREDICTED: similar to mCG142254 [Taeniopygia guttata],L24686_T1/1_Py95,gi|224050926|ref|XP_002198220.1|0.0, 769	71.609	9412	7	206	17	3
m.1124_Py95	PREDICTED: cholinesterase-like [Anolis carolinensis],L396_T1/2_Py95,gi|327266416|ref|XP_003218002.1|0.0, 545	61.372	2075		61	17	2.99
m.275_Py95	PREDICTED: cholinesterase-like [Anolis carolinensis],L86_T1/1_Py95,gi|327266416|ref|XP_003218002.1|0.0, 659	61.798	8916		144	14	2.95
m.1137_Py95	PREDICTED: alpha-2-macroglobulin-like protein 1-like [Anolis carolinensis],L400_T5/8_Py95,gi|327264177|ref|XP_003216892.1|0.0, 847	104.176	3722	3	95	29	2.9
m.341_Py95	PREDICTED: alpha-2-macroglobulin-like protein 1-like [Anolis carolinensis],L119_T3/4_Py95,gi|327264181|ref|XP_003216894.1|0.0, 659	56.09	7096	8	151	6	2.85
m.31611_Py95	immunoglobulin Y heavy chain constant region [Anolis carolinensis],L27888_T1/1_Py95,gi|157695083|gb|ABV66132.1|6e-174, 508	50	5119		114	10	2.75
m.295_Py95	PREDICTED: heparin cofactor 2 [Gallus gallus],L97_T1/1_Py95,gi|118098359|ref|XP_001232767.1|0.0, 684	57.649	1973		53	13	2.71
m.2446_Py95	gelsolin precursor [Gallus gallus],L931_T1/1_Py95,gi|45384386|ref|NP_990265.1|0.0,1282	89.223	6850		187	23	2.57
m.5752_Py95	PREDICTED: l-lactate dehydrogenase B chain-like [Anolis carolinensis],L2405_T1/1_Py95,gi|327272082|ref|XP_003220815.1|0.0, 634	41.051	2414	21	60	9	2.53
m.1813_Py95	PREDICTED: SH3 domain binding glutamic acid-rich protein like isoform 2 [Taeniopygia guttata],L649_T1/1_Py95,gi|224097374|ref|XP_002187246.1|7e-56, 197	14.804	886		21	4	2.53
m.9566_Py95	PREDICTED: 10 kDa heat shock protein, mitochondrial-like [Anolis carolinensis],L4294_T1/1_Py95,gi|327284647|ref|XP_003227048.1|6e-59, 191	11.043	603		21	3	2.53
m.74_Py95	elongation factor-1 alpha (EF-1alpha) [Pelodiscus sinensis],L19_T1/1_Py95,gi|56377788|dbj|BAD74118.1|0.0, 853	49.158	1943		65	12	2.48
m.717_Py95	PREDICTED: alpha-2-macroglobulin-like [Anolis carolinensis],L251_T1/1_Py95,gi|327266590|ref|XP_003218087.1|3e-75, 257	22.548	937	12	31	3	2.48
m.5717_Py95	PREDICTED: abhydrolase domain-containing protein 14B-like [Anolis carolinensis],L2391_T1/1_Py95,gi|327265641|ref|XP_003217616.1|6e-117, 363	23.071	1262		34	6	2.38
m.26908_Py95	PREDICTED: rho GDP-dissociation inhibitor 1-like [Meleagris gallopavo],L21110_T1/1_Py95,gi|326930769|ref|XP_003211514.1|8e-129, 390	23.35	858		27	6	2.34
m.27613_Py95	PREDICTED: heat shock cognate 71 kDa protein-like [Anolis carolinensis],L22244_T1/2_Py95,gi|327276238|ref|XP_003222877.1|0.0,1123	74.717	4071	14	114	7	2.33
m.5367_Py95	PREDICTED: complement factor B-like [Anolis carolinensis],L2224_T2/2_Py95,gi|327266506|ref|XP_003218046.1|1e-112, 350	27.532	973		25	7	2.3
m.3227_Py95	PREDICTED: tropomyosin alpha-4 chain isoform 11 [Canis lupus familiaris],L1240_T3/5_Py95,gi|74000387|ref|XP_864999.1|9e-132, 396	31.883	1676	24	57	6	2.26
m.31624_Py95	fatty acid binding protein 3 [Phasianus colchicus],L27899_T1/1_Py95,gi|260666143|gb|ACX47910.1|5e-66, 213	19.898	575		16	4	2.24
m.1995_Py95	PREDICTED: epididymal sperm-binding protein 1-like [Anolis carolinensis],L727_T1/1_Py95,gi|327279646|ref|XP_003224567.1|0.0, 540	60.454	3354		81	15	2.22
m.29838_Py95	PREDICTED: calpain-9-like isoform 2 [Anolis carolinensis],L25082_T1/1_Py95,gi|327262111|ref|XP_003215869.1|3e-52, 185	11.885	334		11	3	2.22
m.29411_Py95	PREDICTED: protein-glutamine gamma-glutamyltransferase 4-like [Anolis carolinensis],L24553_T1/1_Py95,gi|327278518|ref|XP_003224009.1|1e-43, 164	12.318	343		8	3	2.09
m.20550_Py95	PREDICTED: ovostatin-like [Anolis carolinensis],L12747_T1/1_Py95,gi|327264189|ref|XP_003216898.1|2e-59, 208	16.751	1851		34	3	2.04
m.31601_Py95	PREDICTED: lysosomal protective protein-like [Monodelphis domestica],L27882_T1/1_Py95,gi|334313386|ref|XP_001376034.2|0.0, 636	51.153	2432		73	10	2.02
m.3513_Py95	Cofilin-2 [Osmerus mordax],L1365_T1/1_Py95,gi|225708630|gb|ACO10161.1|6e-90, 273	21.29	1159		38	4	2
m.651_Py95	PREDICTED: vitamin D-binding protein-like [Anolis carolinensis],L232_T1/1_Py95,gi|327274230|ref|XP_003221881.1|6e-165, 489	51.589	2388		63	12	1.99
m.814_Py95	cadherin 1, type 1, E-cadherin (epithelial), isoform CRA_d [Homo sapiens],L290_T1/2_Py95,gi|119603651|gb|EAW83245.1|2e-140, 426	55.975	2966		80	10	1.99
m.2640_Py95	PREDICTED: alpha-2-macroglobulin-like [Anolis carolinensis],L1004_T1/1_Py95,gi|327266592|ref|XP_003218088.1|0.0, 665	73.606	4474	11	129	15	1.98
m.1174_Py95	PREDICTED: fetuin-B-like [Anolis carolinensis],L412_T1/1_Py95,gi|327282032|ref|XP_003225748.1|4e-18,94.4	26.076	533		19	6	1.94
m.983_Py95	PREDICTED: fructose-bisphosphate aldolase B-like [Anolis carolinensis],L332_T1/1_Py95,gi|327263675|ref|XP_003216643.1|0.0, 668	39.936	1917		34	7	1.89
m.930_Py95	similar to GenBank Accession Number AB073376 non-LTR retrotransposable element partially supported by GENSCAN in Oryzias latipes [Schistosoma japonicum],L322_T3/11_Py95,gi|29841219|gb|AAP06232.1|3e-54, 199	13.218	428		7	3	1.87
m.508_Py95	PREDICTED: apolipoprotein B-100-like [Anolis carolinensis],L186_T1/1_Py95,gi|327261389|ref|XP_003215513.1|0.0,6145	515.357	12300		369	111	1.85
m.27842_Py95	PREDICTED: protein G7c [Danio rerio],L22479_T1/1_Py95,gi|292609862|ref|XP_685294.4|3e-87, 310	103.83	3230		61	19	1.85
m.24205_Py95	immunoglobulin Y heavy chain constant region [Anolis carolinensis],L17114_T1/1_Py95,gi|157695083|gb|ABV66132.1|3e-116, 358	18.11	941		40	4	1.81
m.33513_Py95	PREDICTED: peroxiredoxin-2-like [Anolis carolinensis],L31152_T1/1_Py95,gi|327281020|ref|XP_003225248.1|4e-122, 357	22.899	874	30	32	4	1.79
m.77_Py95	PREDICTED: histidine-rich glycoprotein [Gallus gallus],L21_T1/2_Py95,gi|118095245|ref|XP_001233925.1|1e-58, 210	69.26	3502		94	14	1.78
m.6059_Py95	6-phosphogluconate dehydrogenase, decarboxylating [Gallus gallus],L2543_T1/1_Py95,gi|57529439|ref|NP_001006303.1|0.0, 817	50.926	480		16	9	1.77
m.8698_Py95	PREDICTED: tubulin beta-2C chain-like [Anolis carolinensis],L3832_T1/1_Py95,gi|327290154|ref|XP_003229789.1|0.0, 840	51.604	1112	27	32	2	1.73
m.885_Py95	PREDICTED: inter-alpha-trypsin inhibitor heavy chain H3-like [Anolis carolinensis],L304_T4/4_Py95,gi|327265809|ref|XP_003217700.1|0.0,1363	99.326	3131	19	78	16	1.72
m.5183_Py95	PREDICTED: 14-3-3 protein theta-like [Anolis carolinensis],L2127_T1/1_Py95,gi|327261224|ref|XP_003215431.1|1e-153, 451	28.543	668	36	27	2	1.69
m.981_Py95	PREDICTED: kininogen-1-like [Anolis carolinensis],L331_T1/2_Py95,gi|327282026|ref|XP_003225745.1|6e-84, 286	62.599	1188	25	44	2	1.67
m.7111_Py95	PREDICTED: angiotensinogen-like [Anolis carolinensis],L3072_T1/1_Py95,gi|327262107|ref|XP_003215867.1|1e-178, 522	53.107	668		22	8	1.66
m.18437_Py95	collagen type XI alpha-1a [Danio rerio],L10799_T1/1_Py95,gi|295815585|gb|ADG36300.1|3e-39, 126	33.61	1603		44	5	1.66
m.380_Py95	PREDICTED: putative pregnancy-specific beta-1-glycoprotein 7-like, partial [Macaca mulatta],L136_T1/1_Py95,gi|297302365|ref|XP_001119296.2|9e-08,57.4	14.465	172		6	3	1.63
m.30059_Py95	PREDICTED: ras-related protein Rab-27B-like isoform 1 [Anolis carolinensis],L25384_T1/1_Py95,gi|327277918|ref|XP_003223710.1|4e-127, 391	24.613	1367		39	4	1.59
m.7_Py95	PREDICTED: fibronectin isoform 1 [Sus scrofa],L5_T1/5_Py95,gi|311273023|ref|XP_003133689.1|0.0,3455	244.868	7843		188	47	1.58
m.2530_Py95	PREDICTED: hemopexin-like [Monodelphis domestica],L960_T1/2_Py95,gi|126330294|ref|XP_001380277.1|1e-136, 412	54.864	1976		48	10	1.58
m.4_Py95	apolipoprotein A-I preproprotein [Gallus gallus],L4_T1/1_Py95,gi|45382961|ref|NP_990856.1|3e-50, 182	29.893	618		17	6	1.57
m.27662_Py95	PREDICTED: glutathione S-transferase A1-like isoform 1 [Anolis carolinensis],L22291_T1/1_Py95,gi|327261331|ref|XP_003215484.1|1e-58, 195	14.74	110	46	3	2	1.57
m.5429_Py95	PREDICTED: LOW QUALITY PROTEIN: filamin-B-like [Anolis carolinensis],L2257_T1/2_Py95,gi|327266024|ref|XP_003217807.1|0.0,3990	229.371	8799	9	211	42	1.53
m.982_Py95	PREDICTED: kininogen-1-like [Anolis carolinensis],L331_T2/2_Py95,gi|327282026|ref|XP_003225745.1|1e-85, 286	66.737	1317	25	47	2	1.51
m.7360_Py95	PREDICTED: tubulin beta-2B chain-like [Ailuropoda melanoleuca],L3187_T1/1_Py95,gi|301779015|ref|XP_002924923.1|0.0, 460	25.581	209	27	10	2	1.51
m.598_Py95	PREDICTED: similar to hCG40889 [Taeniopygia guttata],L205_T3/4_Py95,gi|224057046|ref|XP_002192339.1|3e-170, 526	73.296	1109	28	29	14	1.47
m.2827_Py95	PREDICTED: alpha-2-macroglobulin-like [Anolis carolinensis],L1086_T1/1_Py95,gi|327266590|ref|XP_003218087.1|0.0, 706	57.528	1720	12	55	3	1.47
m.608_Py95	PREDICTED: plasminogen-like [Anolis carolinensis],L211_T1/2_Py95,gi|327261983|ref|XP_003215806.1|0.0,1228	95.088	968		50	18	1.45
m.7050_Py95	PREDICTED: ceruloplasmin-like [Anolis carolinensis],L3041_T1/1_Py95,gi|327266900|ref|XP_003218241.1|0.0,1737	122.223	5919		108	22	1.44
m.1120_Py95	LDHA_PYTRG RecName: Full=L-lactate dehydrogenase A chain; Short=LDH-A,L393_T1/1_Py95,gi|17369829|sp|Q9W7L3.3|LDHA_PYTRG0.0, 637	36.962	1044	21	25	5	1.44
m.31672_Py95	PREDICTED: chloride intracellular channel protein 1-like [Anolis carolinensis],L27933_T1/1_Py95,gi|327286771|ref|XP_003228103.1|3e-163, 467	32.228	473		13	6	1.4
m.7251_Py95	tropomyosin 4 b [Xenopus laevis],L3136_T4/4_Py95,gi|148231061|ref|NP_001079779.1|8e-108, 340	32.791	1211	24	39	4	1.37
m.3313_Py95	PREDICTED: malate dehydrogenase, cytoplasmic-like [Anolis carolinensis],L1277_T1/1_Py95,gi|327260832|ref|XP_003215237.1|0.0, 621	38.429	986		21	6	1.36
m.3848_Py95	PREDICTED: adenylyl cyclase-associated protein 1-like [Anolis carolinensis],L1510_T1/1_Py95,gi|327285782|ref|XP_003227611.1|5e-127, 395	27.266	388		17	5	1.36
m.29292_Py95	PREDICTED: t-cell receptor beta chain T17T-22-like [Anolis carolinensis],L24450_T1/1_Py95,gi|327279572|ref|XP_003224530.1|3e-99, 302	27.552	673		22	5	1.35
m.24340_Py95	PREDICTED: ovostatin-like [Anolis carolinensis],L17319_T1/1_Py95,gi|327264189|ref|XP_003216898.1|6e-58, 204	16.584	304		5	3	1.33
m.32610_Py95	PREDICTED: olfactomedin-4-like [Anolis carolinensis],L29462_T1/1_Py95,gi|327267805|ref|XP_003218689.1|2e-83, 270	22.411	163		5	4	1.31
m.33120_Py95	PREDICTED: heat shock cognate 71 kDa protein-like [Monodelphis domestica],L30314_T1/1_Py95,gi|334330103|ref|XP_001380093.2|0.0,1119	73.419	3044	14	83	2	1.31
m.30493_Py95	LOC100137684 protein [Xenopus laevis],L26032_T1/1_Py95,gi|163916586|gb|AAI57718.1|5e-68, 242	28.473	3733		68	5	1.28
m.3428_Py95	thioredoxin domain-containing protein 17 [Danio rerio],L1325_T1/1_Py95,gi|51011001|ref|NP_001003456.1|8e-57, 185	16.937	565		16	3	1.28
m.31598_Py95	transgelin, isoform CRA_c [Homo sapiens],L27881_T1/1_Py95,gi|119587704|gb|EAW67300.1|3e-90, 277	17.011	163		4	3	1.28
m.3148_Py95	PREDICTED: heat shock 70kDa protein 5 [Taeniopygia guttata],L1206_T1/1_Py95,gi|224073965|ref|XP_002192655.1|0.0,1180	70.196	3814	14	89	10	1.24
m.8989_Py95	ubiquitin-conjugating enzyme E2 variant 1 isoform d [Homo sapiens],L3965_T1/1_Py95,gi|73765546|ref|NP_001027459.1|2e-85, 278	17.596	108		5	2	1.21
m.2668_Py95	PREDICTED: alpha-2-macroglobulin-like [Anolis carolinensis],L1014_T1/1_Py95,gi|327266590|ref|XP_003218087.1|0.0,1707	168.537	4174	12	117	25	1.2
m.418_Py95	A Chain A, Crystal Structure Of Avidin,L149_T1/1_Py95,gi|73535359|pdb|1VYO|A7e-52, 172	17.745	140		5	3	1.2
m.30739_Py95	PREDICTED: phospholipase A2 inhibitor 31 kDa subunit-like [Anolis carolinensis],L26369_T7/8_Py95,gi|327276242|ref|XP_003222879.1|3e-23, 107	24.066	923		25	3	1.19
m.2058_Py95	PREDICTED: kininogen-1-like [Anolis carolinensis],L760_T1/1_Py95,gi|327282026|ref|XP_003225745.1|2e-128, 403	61.064	1001		40	9	1.17
m.31614_Py95	creatine kinase B-type [Gallus gallus],L27891_T2/2_Py95,gi|45384340|ref|NP_990641.1|0.0, 687	43.115	1864		30	6	1.15
m.31670_Py95	PREDICTED: gastricsin-like [Anolis carolinensis],L27932_T2/3_Py95,gi|327271205|ref|XP_003220378.1|1e-158, 460	37.643	646	37	20	4	1.12
m.29354_Py95	PREDICTED: mucin-5AC-like [Anolis carolinensis],L24496_T1/1_Py95,gi|327260109|ref|XP_003214878.1|0.0, 653	86.821	2119		70	12	1.03
m.3270_Py95	PREDICTED: catalase-like [Anolis carolinensis],L1254_T1/1_Py95,gi|327280951|ref|XP_003225214.1|0.0, 970	60.423	980		25	8	1.02
m.1552_Py95	PREDICTED: malate dehydrogenase, mitochondrial-like [Anolis carolinensis],L549_T1/1_Py95,gi|327288322|ref|XP_003228877.1|0.0, 607	40.107	945		25	6	1.02
m.6476_Py95	PREDICTED: keratin, type II cytoskeletal 8-like [Anolis carolinensis],L2767_T1/1_Py95,gi|327279478|ref|XP_003224483.1|0.0, 605	53.775	1793	16	38	4	1.02
m.809_Py95	PREDICTED: complement factor H-like [Anolis carolinensis],L288_T5/6_Py95,gi|327284548|ref|XP_003226999.1|0.0, 628	74.556	1009	28	29	11	1.01
m.6750_Py95	PREDICTED: protein G7c [Danio rerio],L2896_T1/2_Py95,gi|292609862|ref|XP_685294.4|3e-92, 327	103.376	1609		42	14	0.99
m.2212_Py95	PREDICTED: alpha-2-macroglobulin-like [Anolis carolinensis],L821_T1/1_Py95,gi|327266590|ref|XP_003218087.1|2e-133, 431	55.918	892	12	29	7	0.96
m.31619_Py95	gastric mucin [Sus scrofa domesticus],L27896_T1/1_Py95,gi|4405824|gb|AAD19833.1|0.0, 771	121.164	5305		127	17	0.94
m.11623_Py95	PREDICTED: breast carcinoma-amplified sequence 1-like [Monodelphis domestica],L5501_T1/1_Py95,gi|126303238|ref|XP_001378284.1|5e-67, 244	56.824	1105		23	8	0.94
m.26218_Py95	B Chain B, Model Of Histone Octamer Tubular Crystals,L20007_T1/1_Py95,gi|219689190|pdb|3C9K|B2e-54, 177	13.972	448		18	2	0.94
m.1234_Py95	PREDICTED: inter-alpha-trypsin inhibitor heavy chain H3-like [Anolis carolinensis],L432_T1/1_Py95,gi|327265809|ref|XP_003217700.1|0.0,1212	100.33	1655	19	40	10	0.93
m.1175_Py95	PREDICTED: prothrombin-like [Anolis carolinensis],L413_T1/1_Py95,gi|327259639|ref|XP_003214643.1|0.0, 935	71.824	1230		37	10	0.93
m.33918_Py95	PREDICTED: myosin light chain 4 isoform 2 [Pan troglodytes],L31742_T1/1_Py95,gi|55645795|ref|XP_511623.1|1e-90, 289	21.356	167	44	7	3	0.93
m.27425_Py95	PREDICTED: fucolectin-5-like [Anolis carolinensis],L21969_T1/1_Py95,gi|327262791|ref|XP_003216207.1|8e-55, 185	21.307	162		4	3	0.93
m.26616_Py95	PREDICTED: protein-glutamine gamma-glutamyltransferase 4-like [Anolis carolinensis],L20611_T1/1_Py95,gi|327278520|ref|XP_003224010.1|2e-38, 146	14.053	92		5	2	0.93
m.31688_Py95	PREDICTED: mucin-5AC-like [Meleagris gallopavo],L27947_T1/1_Py95,gi|326920181|ref|XP_003206353.1|5e-26, 112	14.436	2738		36	2	0.91
m.29652_Py95	PREDICTED: protein-glutamine gamma-glutamyltransferase 4-like [Anolis carolinensis],L24846_T1/1_Py95,gi|327278518|ref|XP_003224009.1|2e-162, 483	45.176	331		11	6	0.87
m.34011_Py95	adipocyte fatty acid-binding protein [Anas platyrhynchos],L31813_T1/1_Py95,gi|334725194|gb|AEH03009.1|6e-68, 214	15.071	208		6	2	0.85
m.3349_Py95	PREDICTED: isocitrate dehydrogenase [NADP] cytoplasmic-like [Anolis carolinensis],L1292_T1/1_Py95,gi|327270553|ref|XP_003220054.1|0.0, 803	54.261	390	39	13	5	0.84
m.4830_Py95	PREDICTED: heterogeneous nuclear ribonucleoprotein A/B-like [Anolis carolinensis],L1988_T1/1_Py95,gi|327265526|ref|XP_003217559.1|2e-124, 389	23.063	152		5	3	0.84
m.28435_Py95	PREDICTED: villin-1-like [Anolis carolinensis],L23194_T1/1_Py95,gi|327274355|ref|XP_003221943.1|0.0, 782	54.557	391		16	7	0.83
m.31663_Py95	PREDICTED: keratin, type I cytoskeletal 42-like [Anolis carolinensis],L27924_T1/2_Py95,gi|327275724|ref|XP_003222622.1|3e-152, 484	46.666	2538	18	55	5	0.83
m.175_Py95	PREDICTED: fructose-1,6-bisphosphatase 1-like [Anolis carolinensis],L56_T1/2_Py95,gi|327263385|ref|XP_003216500.1|6e-168, 490	30.995	723		12	4	0.83
m.979_Py95	PREDICTED: vitronectin-like [Anolis carolinensis],L330_T1/1_Py95,gi|327285180|ref|XP_003227312.1|7e-132, 395	39.277	1294		25	5	0.82
m.11361_Py95	PREDICTED: LOW QUALITY PROTEIN: macrophage migration inhibitory factor-like [Monodelphis domestica],L5340_T1/1_Py95,gi|334349939|ref|XP_003342289.1|9e-39, 137	15.58	608		12	2	0.82
m.29706_Py95	PREDICTED: calpain-8-like [Anolis carolinensis],L24916_T1/1_Py95,gi|327262547|ref|XP_003216085.1|0.0, 958	63.862	996		37	8	0.81
m.7034_Py95	PREDICTED: IgGFc-binding protein-like [Anolis carolinensis],L3032_T1/1_Py95,gi|327280540|ref|XP_003225010.1|2e-87, 283	15.786	220		6	2	0.81
m.31960_Py95	PREDICTED: lumican-like [Anolis carolinensis],L28226_T1/1_Py95,gi|327272642|ref|XP_003221093.1|0.0, 536	39.918	487		21	4	0.8
m.29356_Py95	PREDICTED: mucin-5AC-like [Anolis carolinensis],L24496_T1/1_Py95,gi|327260109|ref|XP_003214878.1|0.0, 653	24.15	754		17	3	0.79
m.27733_Py95	PREDICTED: protein S100-A11-like, partial [Ornithorhynchus anatinus],L22351_T1/1_Py95,gi|149435268|ref|XP_001519148.1|2e-46, 158	15.971	354		9	2	0.79
m.2273_Py95	PREDICTED: alpha-2-antiplasmin-like [Meleagris gallopavo],L845_T1/2_Py95,gi|326931358|ref|XP_003211798.1|1e-118, 380	57.178	909		30	6	0.78
m.4242_Py95	ADH1_NAJNA RecName: Full=Alcohol dehydrogenase 1,L1708_T1/1_Py95,gi|1351873|sp|P80512.1|ADH1_NAJNA0.0, 598	40.84	709	15	32	4	0.78
m.31654_Py95	PREDICTED: pyruvate kinase muscle isozyme-like [Anolis carolinensis],L27916_T1/2_Py95,gi|327285370|ref|XP_003227407.1|0.0, 957	57.694	535	35	16	6	0.77
m.14922_Py95	PREDICTED: 3-mercaptopyruvate sulfurtransferase-like isoform 2 [Anolis carolinensis],L7793_T1/1_Py95,gi|327272432|ref|XP_003220989.1|1e-170, 495	33.055	389		16	3	0.77
m.15156_Py95	WD repeat-containing protein 1 [Gallus gallus],L7970_T1/1_Py95,gi|52138693|ref|NP_001004402.1|0.0,1078	66.551	696		24	8	0.76
m.6763_Py95	A Chain A, Solution Structure Of The Tandem Hmg Box Domain From Human High Mobility Group Protein B1,L2904_T1/1_Py95,gi|167744990|pdb|2YRQ|A6e-95, 305	25.187	94		4	3	0.75
m.5229_Py95	immunoglobulin superfamily member 5 isoform 2 precursor [Bos taurus],L2155_T3/4_Py95,gi|332164738|ref|NP_001193708.1|4e-38, 150	25.33	1359		33	3	0.74
m.14529_Py95	PREDICTED: uncharacterized oxidoreductase C663.09c-like [Anolis carolinensis],L7472_T1/1_Py95,gi|327281299|ref|XP_003225386.1|9e-77, 251	25.388	144		4	3	0.74
m.30181_Py95	PREDICTED: gastricsin-like [Anolis carolinensis],L25569_T1/1_Py95,gi|327271203|ref|XP_003220377.1|0.0, 587	42.635	6355		62	2	0.74
m.13175_Py95	PREDICTED: neuroblast differentiation-associated protein AHNAK-like [Anolis carolinensis],L6537_T1/5_Py95,gi|327290092|ref|XP_003229758.1|2e-106, 372	60.49	925	32	22	4	0.73
m.26278_Py95	PREDICTED: myosin light polypeptide 6-like isoform 2 [Anolis carolinensis],L20084_T1/1_Py95,gi|327264387|ref|XP_003216995.1|8e-88, 271	25.783	93	44	4	3	0.73
m.18708_Py95	IF5A1_RABIT RecName: Full=Eukaryotic translation initiation factor 5A-1; Short=eIF-5A-1; Short=eIF-5A1; AltName: Full=Eukaryotic initiation factor 5A isoform 1; Short=eIF-5A; AltName: Full=eIF-4D,L11062_T1/1_Py95,gi|124231|sp|P10160.2|IF5A1_RABIT1e-	16.976	277		6	2	0.73
m.510_Py95	PREDICTED: similar to hemolytic complement [Taeniopygia guttata],L188_T1/1_Py95,gi|224073864|ref|XP_002187830.1|0.0,1974	192.637	2305		54	22	0.72
m.2978_Py95	PREDICTED: complement factor I-like [Anolis carolinensis],L1136_T1/1_Py95,gi|327274070|ref|XP_003221801.1|0.0, 840	70.05	825	33	24	8	0.72
m.9179_Py95	PREDICTED: inorganic pyrophosphatase-like [Anolis carolinensis],L4077_T1/3_Py95,gi|327267582|ref|XP_003218578.1|1e-175, 525	34.899	358		8	3	0.72
m.5980_Py95	PREDICTED: glutathione S-transferase Mu 1-like [Anolis carolinensis],L2515_T1/1_Py95,gi|327270920|ref|XP_003220236.1|6e-137, 435	25.967	82		4	3	0.72
m.3846_Py95	PREDICTED: prostatic acid phosphatase [Gallus gallus],L1508_T1/1_Py95,gi|118086124|ref|XP_001235914.1|7e-149, 451	52.791	478		14	6	0.71
m.6210_Py95	PREDICTED: calpastatin-like [Anolis carolinensis],L2624_T1/5_Py95,gi|327263227|ref|XP_003216422.1|1e-145, 467	90.42	2488		40	10	0.69
m.1495_Py95	PREDICTED: transketolase-like [Anolis carolinensis],L537_T1/1_Py95,gi|327265917|ref|XP_003217754.1|0.0,1082	72.027	700		14	8	0.69
m.6413_Py95	PREDICTED: purine nucleoside phosphorylase-like [Anolis carolinensis],L2720_T1/1_Py95,gi|327278334|ref|XP_003223917.1|4e-92, 285	17.735	59		2	2	0.69
m.6474_Py95	PREDICTED: alpha-2-macroglobulin-like [Anolis carolinensis],L2766_T1/1_Py95,gi|327266592|ref|XP_003218088.1|0.0, 586	72.649	1452	11	29	7	0.68
m.31669_Py95	PREDICTED: gastricsin-like [Anolis carolinensis],L27932_T1/3_Py95,gi|327271205|ref|XP_003220378.1|3e-159, 461	36.176	332	37	11	2	0.68
m.5529_Py95	PREDICTED: cholinesterase-like [Anolis carolinensis],L2288_T1/1_Py95,gi|327266419|ref|XP_003218003.1|3e-126, 404	36.601	225		5	4	0.67
m.31051_Py95	PREDICTED: immunoglobulin J chain-like [Anolis carolinensis],L26904_T1/1_Py95,gi|327274226|ref|XP_003221879.1|1e-61, 206	18.311	342		7	2	0.67
m.29990_Py95	PREDICTED: calpain-9-like isoform 1 [Anolis carolinensis],L25276_T1/1_Py95,gi|327262109|ref|XP_003215868.1|6e-143, 435	27.813	278		10	3	0.66
m.393_Py95	PREDICTED: ATP synthase subunit beta, mitochondrial-like [Anolis carolinensis],L141_T1/1_Py95,gi|327264485|ref|XP_003217044.1|0.0, 863	56.721	900		35	5	0.65
m.1717_Py95	PREDICTED: phosphoglycerate kinase 1 [Taeniopygia guttata],L611_T1/1_Py95,gi|224098392|ref|XP_002199511.1|0.0, 729	47.026	704		19	5	0.65
m.2025_Py95	uncharacterized protein ENSP00000244321 homolog precursor [Mus musculus],L745_T1/2_Py95,gi|85702280|ref|NP_001032220.1|1e-24, 108	28.436	748		23	3	0.64
m.15763_Py95	PREDICTED: LOW QUALITY PROTEIN: filamin-B-like [Anolis carolinensis],L8424_T1/1_Py95,gi|327266024|ref|XP_003217807.1|0.0, 767	47.928	323	29	11	3	0.64
m.9105_Py95	PREDICTED: uncharacterized oxidoreductase C663.09c-like [Anolis carolinensis],L4033_T1/1_Py95,gi|327281299|ref|XP_003225386.1|2e-115, 355	28.559	119		4	3	0.64
m.1001_Py95	PREDICTED: complement component C6-like [Anolis carolinensis],L340_T1/1_Py95,gi|327262937|ref|XP_003216279.1|0.0,1241	107.409	1121		38	11	0.62
m.31659_Py95	PREDICTED: anterior gradient protein 2 homolog [Equus caballus],L27918_T1/1_Py95,gi|149705581|ref|XP_001496165.1|1e-91, 283	19.354	115		6	2	0.62
m.4446_Py95	PREDICTED: alpha-aminoadipic semialdehyde dehydrogenase-like [Anolis carolinensis],L1803_T1/2_Py95,gi|327276621|ref|XP_003223068.1|0.0, 968	59.644	500		13	5	0.61
m.6864_Py95	PREDICTED: phosphoglycerate mutase 1-like [Anolis carolinensis],L2953_T1/1_Py95,gi|327288895|ref|XP_003229160.1|8e-166, 480	29.68	106		4	3	0.61
m.31674_Py95	enolase 3 [Xenopus laevis],L27937_T1/1_Py95,gi|147904511|ref|NP_001080346.1|0.0, 776	49.714	481	23	10	2	0.61
m.12647_Py95	PREDICTED: ubiquitin-conjugating enzyme E2 L3-like [Pan troglodytes],L6199_T1/1_Py95,gi|55640729|ref|XP_509962.1|4e-87, 283	19.656	156		2	2	0.61
m.5530_Py95	PREDICTED: cholinesterase-like [Anolis carolinensis],L2288_T1/1_Py95,gi|327266419|ref|XP_003218003.1|3e-126, 404	29.961	145		6	3	0.6
m.13616_Py95	D Chain D, Crystal Structure Of Su6656-Bound CalciumCALMODULIN- Dependent Protein Kinase Ii Delta In Complex With Calmodulin,L6821_T1/1_Py95,gi|226887604|pdb|2WEL|D1e-94, 297	19.88	346		10	2	0.6
m.31852_Py95	MLRS_CHICK RecName: Full=Myosin regulatory light chain 2, skeletal muscle isoform; AltName: Full=DTNB; AltName: Full=Fast skeletal myosin light chain 2; Short=MLC-2; AltName: Full=G2; AltName: Full=LC2f,L28091_T1/1_Py95,gi|50403707|sp|P02609.2|MLRS_	19.859	86		3	2	0.6
m.33962_Py95	PREDICTED: adiponectin-like [Anolis carolinensis],L31759_T1/1_Py95,gi|327267133|ref|XP_003218357.1|1e-98, 311	30.554	303		10	3	0.59
m.366_Py95	PREDICTED: protein DJ-1-like [Anolis carolinensis],L128_T1/1_Py95,gi|327290350|ref|XP_003229886.1|2e-109, 335	20.324	137		3	2	0.58
m.8580_Py95	PREDICTED: histone H1.0-like isoform 1 [Nomascus leucogenys],L3766_T1/1_Py95,gi|332231180|ref|XP_003264776.1|2e-41, 158	20.407	107		3	2	0.58
m.177_Py95	PREDICTED: protein AMBP [Gallus gallus],L57_T1/2_Py95,gi|118099129|ref|XP_001234121.1|1e-120, 364	41.839	703		26	4	0.57
m.31662_Py95	PREDICTED: tetratricopeptide repeat protein 38-like [Anolis carolinensis],L27922_T1/1_Py95,gi|327273411|ref|XP_003221474.1|0.0, 765	53.015	656		22	5	0.56
m.1181_Py95	phosphoglucose isomerase [Boiga kraepelini],L416_T1/1_Py95,gi|20067631|emb|CAC83780.1|0.0,1061	64.29	531		11	5	0.55
m.10643_Py95	PREDICTED: serpin B6-like [Anolis carolinensis],L4890_T1/2_Py95,gi|327281779|ref|XP_003225624.1|0.0, 540	43.061	942		30	4	0.55
m.168_Py95	PREDICTED: adenine phosphoribosyltransferase-like [Anolis carolinensis],L53_T1/1_Py95,gi|327289640|ref|XP_003229532.1|5e-95, 295	21.675	101		2	2	0.54
m.19745_Py95	COL5A2 protein [Homo sapiens],L12009_T1/1_Py95,gi|27696688|gb|AAH43613.1|5e-155, 491	77.49	1488		51	6	0.53
m.2008_Py95	PREDICTED: f-actin-capping protein subunit alpha-2-like [Anolis carolinensis],L736_T1/1_Py95,gi|327272988|ref|XP_003221265.1|0.0, 545	32.974	165		4	3	0.53
m.2061_Py95	PREDICTED: complement component C7-like [Anolis carolinensis],L762_T1/1_Py95,gi|327262939|ref|XP_003216280.1|6e-94, 323	21.911	70		2	2	0.53
m.3430_Py95	PREDICTED: LIM and SH3 domain protein 1-like isoform 1 [Anolis carolinensis],L1331_T1/1_Py95,gi|327275979|ref|XP_003222749.1|8e-145, 452	33.697	328		8	3	0.52
m.5888_Py95	PREDICTED: similar to methyltransferase Mb3374 [Taeniopygia guttata],L2468_T1/2_Py95,gi|224054106|ref|XP_002193519.1|1e-96, 306	33.812	191		7	3	0.52
m.31857_Py95	PREDICTED: sarcoplasmic/endoplasmic reticulum calcium ATPase 2-like [Anolis carolinensis],L28097_T1/2_Py95,gi|327276072|ref|XP_003222795.1|0.0,1867	115.474	2209	22	53	6	0.51
m.33646_Py95	PREDICTED: LOW QUALITY PROTEIN: titin [Bos taurus],L31363_T1/1_Py95,gi|297465038|ref|XP_002703630.1|3e-100, 335	22.912	302		22	2	0.51
m.4344_Py95	PREDICTED: prostaglandin H2 D-isomerase [Taeniopygia guttata],L1761_T1/1_Py95,gi|224072945|ref|XP_002192810.1|4e-67, 216	23.52	209		4	2	0.49
m.3740_Py95	sex hormone-binding globulin [Xenopus laevis],L1466_T1/1_Py95,gi|148228454|ref|NP_001088520.1|4e-82, 276	47.794	637		10	4	0.48
m.7146_Py95	PREDICTED: coagulation factor IX-like, partial [Anolis carolinensis],L3091_T1/1_Py95,gi|327288006|ref|XP_003228719.1|8e-127, 394	48.282	585		16	4	0.48
m.9148_Py95	PREDICTED: toll-like receptor 5-like [Anolis carolinensis],L4055_T1/1_Py95,gi|327290447|ref|XP_003229934.1|9e-149, 461	48.104	195		4	4	0.48
m.25086_Py95	PREDICTED: annexin A3-like [Anolis carolinensis],L18379_T1/3_Py95,gi|327274212|ref|XP_003221872.1|4e-156, 464	36.085	204	43	7	2	0.48
m.1351_Py95	PREDICTED: glutathione S-transferase P-like [Anolis carolinensis],L473_T1/1_Py95,gi|327260614|ref|XP_003215129.1|2e-114, 340	23.874	104		2	2	0.48
m.33872_Py95	PREDICTED: myosin-7B-like [Anolis carolinensis],L31645_T1/2_Py95,gi|327271507|ref|XP_003220529.1|0.0,2774	146.497	2635	20	74	5	0.47
m.11771_Py95	PREDICTED: pyruvate kinase muscle isozyme [Xenopus (Silurana) tropicalis],L5611_T1/1_Py95,gi|301630630|ref|XP_002944419.1|0.0, 870	60.777	685	35	18	4	0.47
m.2060_Py95	PREDICTED: complement component C7-like [Anolis carolinensis],L762_T1/1_Py95,gi|327262939|ref|XP_003216280.1|6e-94, 323	25.316	258		6	2	0.45
m.7468_Py95	PREDICTED: ATP synthase subunit alpha, mitochondrial-like [Anolis carolinensis],L3221_T1/1_Py95,gi|327259463|ref|XP_003214556.1|0.0, 909	52.132	1267		29	4	0.44
m.7331_Py95	alpha-1 type XII collagen, partial [Gallus gallus],L3175_T1/3_Py95,gi|211285|gb|AAA48635.1|6e-147, 458	53.133	544		67	2	0.43
m.1954_Py95	rab GDP dissociation inhibitor beta [Gallus gallus],L709_T1/1_Py95,gi|45384364|ref|NP_990335.1|0.0, 797	53.922	690		14	4	0.42
m.845_Py95	elongation factor 2 [Callithrix jacchus],L294_T1/1_Py95,gi|297206888|ref|NP_001171973.1|0.0,1535	93.657	695	34	21	3	0.42
m.853_Py95	PREDICTED: poly(rC)-binding protein 2-like isoform 1 [Anolis carolinensis],L296_T1/6_Py95,gi|327263852|ref|XP_003216731.1|8e-163, 466	26.978	192		8	2	0.42
m.5890_Py95	PREDICTED: mast cell protease 3-like [Anolis carolinensis],L2469_T1/1_Py95,gi|327288194|ref|XP_003228813.1|3e-104, 313	26.495	175		9	2	0.42
m.614_Py95	PREDICTED: complement C4-B-like, partial [Anolis carolinensis],L214_T1/1_Py95,gi|327266654|ref|XP_003218119.1|0.0,2271	194.393	1041		26	14	0.41
m.7793_Py95	PREDICTED: alcohol dehydrogenase 1B-like isoform 1 [Anolis carolinensis],L3397_T1/1_Py95,gi|327282107|ref|XP_003225785.1|0.0, 597	41.146	326	15	16	2	0.41
m.34194_Py95	PREDICTED: apolipoprotein A-IV-like [Anolis carolinensis],L32307_T1/1_Py95,gi|327289646|ref|XP_003229535.1|3e-50, 181	27.251	113		3	2	0.41
m.31615_Py95	PREDICTED: embryonic pepsinogen-like [Anolis carolinensis],L27892_T1/1_Py95,gi|327270926|ref|XP_003220239.1|0.0, 535	42.524	671		49	3	0.39
m.33921_Py95	creatine kinase [Zaocys dhumnades],L31743_T1/1_Py95,gi|8571478|gb|AAF76899.1|0.0, 655	43.68	128		9	3	0.38
m.27676_Py95	PREDICTED: protein NDRG1-like [Meleagris gallopavo],L22294_T1/1_Py95,gi|326918138|ref|XP_003205348.1|0.0, 733	44.344	156		4	2	0.38
m.3031_Py95	PREDICTED: calreticulin-like [Anolis carolinensis],L1168_T1/1_Py95,gi|327264037|ref|XP_003216823.1|0.0, 598	44.746	108		5	3	0.37
m.2634_Py95	PREDICTED: di-N-acetylchitobiase-like [Anolis carolinensis],L1001_T1/1_Py95,gi|327276711|ref|XP_003223111.1|0.0, 593	46.458	74		3	3	0.36
m.8599_Py95	PREDICTED: phosphoglucomutase-1-like [Anolis carolinensis],L3782_T1/1_Py95,gi|327270838|ref|XP_003220195.1|0.0,1028	63.091	234		11	4	0.35
m.8622_Py95	PREDICTED: heterogeneous nuclear ribonucleoprotein K-like [Anolis carolinensis],L3792_T1/4_Py95,gi|327263405|ref|XP_003216510.1|1e-170, 508	47.347	394		6	3	0.35
m.6128_Py95	PREDICTED: complement component C9-like [Anolis carolinensis],L2572_T1/1_Py95,gi|327262883|ref|XP_003216253.1|0.0, 643	64.826	494		11	4	0.34
m.3050_Py95	PREDICTED: 60 kDa heat shock protein, mitochondrial-like [Anolis carolinensis],L1175_T1/1_Py95,gi|327284637|ref|XP_003227043.1|0.0,1005	65.327	415		11	4	0.34
m.1706_Py95	PREDICTED: brain acid soluble protein 1 homolog [Meleagris gallopavo],L607_T1/1_Py95,gi|326917152|ref|XP_003204865.1|5e-13,77.4	32.149	114		3	2	0.34
m.1649_Py95	PREDICTED: protein Z-dependent protease inhibitor [Gallus gallus],L581_T1/1_Py95,gi|50748646|ref|XP_421341.1|8e-149, 443	51.139	122		3	3	0.32
m.6279_Py95	PREDICTED: glyoxalase domain-containing protein 4-like [Ornithorhynchus anatinus],L2651_T1/1_Py95,gi|149641434|ref|XP_001506927.1|6e-173, 499	33.571	180		5	2	0.32
m.7358_Py95	PREDICTED: leukotriene A-4 hydrolase-like [Anolis carolinensis],L3185_T1/1_Py95,gi|327272678|ref|XP_003221111.1|0.0,1031	70.208	303		7	4	0.31
m.641_Py95	PREDICTED: ly6/PLAUR domain-containing protein 3-like [Xenopus (Silurana) tropicalis],L225_T1/1_Py95,gi|301619619|ref|XP_002939176.1|4e-06,56.2	34.381	252		9	2	0.31
m.32908_Py95	PREDICTED: polymeric immunoglobulin receptor-like [Anolis carolinensis],L30079_T1/3_Py95,gi|327278625|ref|XP_003224061.1|0.0, 795	71.576	426		6	3	0.3
m.31871_Py95	PREDICTED: cytosolic non-specific dipeptidase-like [Anolis carolinensis],L28101_T1/1_Py95,gi|327269952|ref|XP_003219756.1|0.0, 875	53.292	249		9	3	0.3
m.28210_Py95	TPA_inf: von Willebrand factor [Anolis carolinensis],L22904_T1/1_Py95,gi|334265806|tpg|DAA34816.1|7e-104, 343	36.439	120		3	2	0.3
m.30245_Py95	filamin-C [Bos taurus],L25653_T1/1_Py95,gi|332801058|ref|NP_001193919.1|0.0,2634	146.521	1076	29	25	6	0.29
m.2921_Py95	PREDICTED: sulfhydryl oxidase 1-like [Anolis carolinensis],L1116_T1/1_Py95,gi|327270207|ref|XP_003219881.1|0.0, 844	92.11	399		12	5	0.29
m.3372_Py95	cytosol aminopeptidase [Gallus gallus],L1300_T1/1_Py95,gi|71897015|ref|NP_001026507.1|0.0, 709	55.443	209		4	3	0.29
m.7476_Py95	capping protein (actin filament) muscle Z-line, beta isoform 1 [Gallus gallus],L3228_T1/1_Py95,gi|45382141|ref|NP_990768.1|0.0, 558	36.947	40		2	2	0.29
m.3146_Py95	PREDICTED: pantetheinase-like [Anolis carolinensis],L1205_T1/1_Py95,gi|327277185|ref|XP_003223346.1|0.0, 752	57.688	268		8	3	0.28
m.3563_Py95	PREDICTED: synaptic vesicle membrane protein VAT-1 homolog [Anolis carolinensis],L1387_T1/1_Py95,gi|327275568|ref|XP_003222545.1|0.0, 655	39.837	111		2	2	0.27
m.29768_Py95	PREDICTED: plastin-1-like [Anolis carolinensis],L24985_T1/1_Py95,gi|327267013|ref|XP_003218297.1|0.0, 735	41.242	114		4	2	0.26
m.31263_Py95	PREDICTED: annexin A2 [Taeniopygia guttata],L27324_T1/1_Py95,gi|224062303|ref|XP_002194183.1|0.0, 607	40.62	84		2	2	0.26
m.10044_Py95	PREDICTED: collagen alpha-2(I) chain-like [Anolis carolinensis],L4563_T1/1_Py95,gi|327274794|ref|XP_003222161.1|0.0, 734	129.313	2048		51	4	0.25
m.2152_Py95	PREDICTED: alpha-actinin-4-like isoform 1 [Anolis carolinensis],L797_T1/1_Py95,gi|327287718|ref|XP_003228575.1|0.0,1784	108.55	628	38	15	4	0.24
m.27623_Py95	PREDICTED: aconitate hydratase, mitochondrial-like [Anolis carolinensis],L22248_T1/1_Py95,gi|327272544|ref|XP_003221044.1|0.0,1502	86.749	378		8	4	0.24
m.4632_Py95	complement factor B precursor [Naja kaouthia],L1874_T1/1_Py95,gi|38489998|gb|AAR21601.1|0.0,1045	88.317	228		6	4	0.24
m.844_Py95	PREDICTED: plasma protease C1 inhibitor-like [Anolis carolinensis],L293_T1/1_Py95,gi|327260474|ref|XP_003215059.1|3e-139, 437	65.438	124		4	3	0.24
m.1345_Py95	PREDICTED: inter-alpha-trypsin inhibitor heavy chain H2-like [Anolis carolinensis],L471_T1/2_Py95,gi|327272010|ref|XP_003220779.1|0.0,1400	112.445	336		10	5	0.23
m.33550_Py95	myosin heavy chain, cardiac muscle isoform [Gallus gallus],L31266_T4/4_Py95,gi|45382109|ref|NP_990097.1|0.0,3196	227.535	1836	20	64	3	0.23
m.31643_Py95	PREDICTED: ezrin-like [Anolis carolinensis],L27912_T1/1_Py95,gi|327262002|ref|XP_003215815.1|0.0,1029	69.366	482		21	3	0.23
m.5211_Py95	PREDICTED: far upstream element-binding protein 2-like [Anolis carolinensis],L2142_T1/1_Py95,gi|327264009|ref|XP_003216809.1|0.0, 825	68.877	141		3	3	0.23
m.12935_Py95	PREDICTED: neuroblast differentiation-associated protein AHNAK-like [Anolis carolinensis],L6362_T1/2_Py95,gi|327290092|ref|XP_003229758.1|0.0,1576	140.869	366	32	10	5	0.22
m.9789_Py95	PREDICTED: phosphatidylinositol-glycan-specific phospholipase D-like [Anolis carolinensis],L4426_T1/1_Py95,gi|327270090|ref|XP_003219824.1|0.0,1206	94.511	152		7	4	0.22
m.12853_Py95	PREDICTED: creatine kinase S-type, mitochondrial-like [Anolis carolinensis],L6322_T1/2_Py95,gi|327263024|ref|XP_003216321.1|0.0, 766	47.49	439		15	2	0.22
m.2256_Py95	PREDICTED: aspartate aminotransferase, cytoplasmic-like [Anolis carolinensis],L838_T1/1_Py95,gi|327267326|ref|XP_003218453.1|0.0, 758	46.942	263		6	2	0.22
m.19380_Py95	deleted in malignant brain tumors 1 [Mus musculus],L11664_T1/1_Py95,gi|209892835|gb|ACI95282.1|3e-95, 318	47.629	125		5	2	0.22
m.15624_Py95	PREDICTED: glutathione reductase, mitochondrial-like [Anolis carolinensis],L8294_T1/1_Py95,gi|327279908|ref|XP_003224697.1|0.0, 763	50.788	155		3	2	0.2
m.2523_Py95	PREDICTED: ribonuclease inhibitor-like [Anolis carolinensis],L958_T1/1_Py95,gi|327260015|ref|XP_003214831.1|0.0, 640	52.547	58		2	2	0.2
m.10632_Py95	PREDICTED: tissue alpha-L-fucosidase-like [Anolis carolinensis],L4884_T1/1_Py95,gi|327285790|ref|XP_003227615.1|0.0, 773	54.587	101		4	2	0.19
m.4636_Py95	actin-related protein 3 [Gallus gallus],L1879_T1/1_Py95,gi|45383528|ref|NP_989638.1|0.0, 854	55.061	36		2	2	0.19
m.15368_Py95	hCG2016942, isoform CRA_d [Homo sapiens],L8134_T1/1_Py95,gi|119594947|gb|EAW74541.1|0.0,1088	84.219	201		6	3	0.18
m.3141_Py95	PREDICTED: von Willebrand factor A domain-containing protein 5A-like [Anolis carolinensis],L1203_T1/2_Py95,gi|327279797|ref|XP_003224642.1|0.0, 790	89.311	182		10	3	0.17
m.33050_Py95	PREDICTED: cadherin-17-like [Anolis carolinensis],L30220_T1/1_Py95,gi|327269519|ref|XP_003219541.1|0.0, 951	93.499	76		4	3	0.16
m.647_Py95	PREDICTED: complement factor I-like [Anolis carolinensis],L228_T1/1_Py95,gi|327274070|ref|XP_003221801.1|0.0, 753	66.928	170	33	5	2	0.15
m.5663_Py95	PREDICTED: complement component C8 beta chain-like [Anolis carolinensis],L2366_T1/1_Py95,gi|327270892|ref|XP_003220222.1|0.0, 894	67.297	148		4	2	0.15
m.29946_Py95	PREDICTED: mucin-6-like [Anolis carolinensis],L25225_T1/1_Py95,gi|327260115|ref|XP_003214881.1|0.0, 741	65.954	76		2	2	0.15
m.16569_Py95	PREDICTED: b-cell receptor CD22 isoform 3 [Equus caballus],L9076_T1/1_Py95,gi|338709925|ref|XP_003362283.1|2e-37, 155	69.21	61		2	2	0.15
m.1153_Py95	PREDICTED: bifunctional purine biosynthesis protein PURH-like [Anolis carolinensis],L409_T1/1_Py95,gi|327260723|ref|XP_003215183.1|0.0,1085	68.225	56		2	2	0.15
m.21119_Py95	type V collagen, partial [Gallus gallus],L13323_T1/1_Py95,gi|1173848|gb|AAB41274.1|0.0, 577	73.845	215		10	2	0.14
m.28112_Py95	polypeptide N-acetylgalactosaminyltransferase 6 [Gallus gallus],L22801_T1/2_Py95,gi|71896101|ref|NP_001026749.1|0.0,1090	72.151	98		2	2	0.14
m.13523_Py95	PREDICTED: protein disulfide-isomerase A4-like [Anolis carolinensis],L6758_T1/1_Py95,gi|327275015|ref|XP_003222269.1|0.0,1078	77.883	130		4	2	0.13
m.2586_Py95	PREDICTED: nucleolin-like [Anolis carolinensis],L979_T1/2_Py95,gi|327281621|ref|XP_003225545.1|0.0, 553	77.479	80		3	2	0.13
m.19245_Py95	PREDICTED: calpain-5 [Gallus gallus],L11552_T1/1_Py95,gi|118085272|ref|XP_417278.2|0.0,1181	76.393	48		2	2	0.13
m.14835_Py95	PREDICTED: synaptotagmin-like protein 4-like [Meleagris gallopavo],L7721_T1/1_Py95,gi|326924376|ref|XP_003208404.1|0.0, 888	81.863	128		5	2	0.12
m.11810_Py95	PREDICTED: alpha-adducin-like isoform 2 [Anolis carolinensis],L5640_T1/2_Py95,gi|327273337|ref|XP_003221437.1|0.0,1207	84.179	92		2	2	0.12
m.1522_Py95	PREDICTED: heparan sulfate proteoglycan 2 [Oryctolagus cuniculus],L540_T1/1_Py95,gi|291399346|ref|XP_002716087.1|0.0,2212	178.193	277		7	3	0.11
m.27353_Py95	PREDICTED: filamin-A-like [Anolis carolinensis],L21898_T2/5_Py95,gi|327264220|ref|XP_003216913.1|0.0,4929	282.005	257	29	12	2	0.11
m.30244_Py95	filamin-C [Bos taurus],L25653_T1/1_Py95,gi|332801058|ref|NP_001193919.1|0.0,2634	150.049	198	9	8	2	0.1
m.2244_Py95	cytoplasmic aconitate hydratase [Bos taurus],L829_T1/1_Py95,gi|115497728|ref|NP_001069059.1|0.0,1566	98.88	190		4	2	0.1
m.7389_Py95	PREDICTED: PDZ and LIM domain protein 5-like [Anolis carolinensis],L3196_T6/9_Py95,gi|327273063|ref|XP_003221302.1|0.0, 613	95.371	103		3	2	0.1
m.5419_Py95	PREDICTED: heat shock 70 kDa protein 4-like [Anolis carolinensis],L2253_T1/1_Py95,gi|327265268|ref|XP_003217430.1|0.0,1439	95.772	54		2	2	0.1
m.10826_Py95	PREDICTED: fibrillin-1-like [Monodelphis domestica],L5021_T1/2_Py95,gi|126277528|ref|XP_001369848.1|0.0,5376	331.744	219		7	5	0.07
m.33691_Py95	PREDICTED: LOW QUALITY PROTEIN: titin [Bos taurus],L31436_T2/6_Py95,gi|297465038|ref|XP_002703630.1|0.0,1686	189.024	230		8	2	0.05
m.4739_Py95	PREDICTED: integrin beta-4-like [Meleagris gallopavo],L1938_T1/1_Py95,gi|326930776|ref|XP_003211517.1|0.0,2447	189.192	74		3	2	0.05
m.23231_Py95	PREDICTED: LOW QUALITY PROTEIN: titin [Monodelphis domestica],L15877_T1/1_Py95,gi|334329989|ref|XP_001377440.2|0.0,9074	675.676	291		7	2	0.01

## Sheet: Parameters
Search and Filtering Parameters
Database:	Python (Python_kmer95_2012-10-31.fasta)
# Sequences:	21131
Enzyme:	Trypsin
Fixed modifications:	Carbamidomethyl (C)
Variable modifications:	Oxidation (M),Oxidation (P)
Mass values:	Monoisotopic
Peptide mass tolerance:	15 ppm
Fragment mass tolerance:	0.2 Da
Max missed cleavages:	1
Instrument type:	ESI-QUAD-TOF
Expect cut-off:	0.005
Significance threshold p	0.01
FDR:	0.017
# MS/MS queries:	122538 (14.7% spectral use)
Filtering:	Proteins identified by only one tryptic peptide were removed
	549 proteins were identified prior to the filtering.
The data was parsed using MDM v. 1.3.0. Reference:
MS Data Miner: a web-based software tool to analyze, compare, and share mass spectrometry protein identifications.
Dyrlund TF, Poulsen ET, Scavenius C, Sanggaard KW, Enghild JJ.
Proteomics. 2012 Sep;12(18):2792-6. doi: 10.1002/pmic.201200109.
