# Supplementary material for: Transcriptome analysis of the response of Burmese python to digestion
Source: Gigascience. 2017 Jul 13;6(8):1–18. doi: 10.1093/gigascience/gix057 (PMC5597892; doi:10.1093/gigascience/gix057)
Supplement: Supplement Materials [file gix057_Supp.zip › TableS8.xlsx]

## Sheet: Filtered & commented
Accession Nr	Annotation	Mass (kDa)	Score	Protein Group	Significant Matches	Unique Peptides	emPAI	Description
m.34213_Py95	PREDICTED: gastrokine-1-like, partial [Anolis carolinensis],L32380_T1/1_Py95,gi|327291662|ref|XP_003230540.1|4e-29, 112	11.47	3821		109	4	15.99	Gastrokine
m.31623_Py95	PREDICTED: gastric intrinsic factor-like [Anolis carolinensis],L27898_T1/1_Py95,gi|327260444|ref|XP_003215044.1|4e-106, 333	32.407	11964	6	209	9	12.61	Gastric intrinsic factor
m.29520_Py95	PREDICTED: similar to mCG142254 [Taeniopygia guttata],L24686_T1/1_Py95,gi|224050926|ref|XP_002198220.1|0.0, 769	24.075	4192	7	87	9	11.55	Mucin homologous
m.30557_Py95	PREDICTED: gastric intrinsic factor-like [Anolis carolinensis],L26137_T1/1_Py95,gi|327260444|ref|XP_003215044.1|1e-34, 144	14.987	6507	6	142	7	11	Gastric intrinsic factor
m.29415_Py95	PREDICTED: gastrokine-2-like [Callithrix jacchus],L24560_T1/1_Py95,gi|296223658|ref|XP_002757712.1|2e-49, 172	13.31	5309		145	6	10.71	Gastrokine
m.30718_Py95	cystatin precursor [Pseudonaja textilis],L26362_T1/2_Py95,gi|239618535|gb|ACR83840.1|3e-47, 163	18.697	3421		87	7	4.77	Homologous protein from other snakes are cystein protease inhibitors present in venom.
m.29355_Py95	PREDICTED: mucin-5AC-like [Anolis carolinensis],L24496_T1/1_Py95,gi|327260109|ref|XP_003214878.1|0.0, 653	48.322	5526		130	16	3.77	Gastric mucin
m.29547_Py95	PREDICTED: gastricsin-like [Anolis carolinensis],L24703_T3/7_Py95,gi|327271205|ref|XP_003220378.1|0.0, 571	42.278	4139	13	104	3	3.76	Pepsinogen-like
m.29550_Py95	PREDICTED: gastricsin-like [Anolis carolinensis],L24703_T6/7_Py95,gi|327271205|ref|XP_003220378.1|2e-157, 455	33.12	2910	13	66	4	3.14	Pepsinogen-like
m.33006_Py95	PREDICTED: serum amyloid P-component-like [Anolis carolinensis],L30191_T1/1_Py95,gi|327287464|ref|XP_003228449.1|1e-83, 263	29.808	1208		30	8	3.12	Although homologous are present in plasma, homologous with relative high sequence identity, which are named mucosal pentraxin and found in the colon, also exist.
m.29519_Py95	PREDICTED: similar to mCG142254 [Taeniopygia guttata],L24686_T1/1_Py95,gi|224050926|ref|XP_002198220.1|0.0, 769	71.609	9412	7	206	17	3	Gastric mucin
m.31624_Py95	fatty acid binding protein 3 [Phasianus colchicus],L27899_T1/1_Py95,gi|260666143|gb|ACX47910.1|5e-66, 213	19.898	575		16	4	2.24	Homologous protein has been purified from gastric mucosa in rats (Kanda et al., Eur J. Biochem, 1989, 185(1):27-33)
m.27842_Py95	PREDICTED: protein G7c [Danio rerio],L22479_T1/1_Py95,gi|292609862|ref|XP_685294.4|3e-87, 310	103.83	3230		61	19	1.85	Weakly described, even in human. Function unknown.
m.380_Py95	PREDICTED: putative pregnancy-specific beta-1-glycoprotein 7-like, partial [Macaca mulatta],L136_T1/1_Py95,gi|297302365|ref|XP_001119296.2|9e-08,57.4	14.465	172		6	3	1.63	Weakly described secreted protein. In humans expressed duing pregnancy.
m.32610_Py95	PREDICTED: olfactomedin-4-like [Anolis carolinensis],L29462_T1/1_Py95,gi|327267805|ref|XP_003218689.1|2e-83, 270	22.411	163		5	4	1.31	Homologous has function in olfactory mucus.
m.30493_Py95	LOC100137684 protein [Xenopus laevis],L26032_T1/1_Py95,gi|163916586|gb|AAI57718.1|5e-68, 242	28.473	3733		68	5	1.28	Homology with salivary agglutinin, which is involved in gastritis. May play a role in mucosal defense system.
m.418_Py95	A Chain A, Crystal Structure Of Avidin,L149_T1/1_Py95,gi|73535359|pdb|1VYO|A7e-52, 172	17.745	140		5	3	1.2	Secreted protein, known from hen egg whit. Biological function unknown.
m.31670_Py95	PREDICTED: gastricsin-like [Anolis carolinensis],L27932_T2/3_Py95,gi|327271205|ref|XP_003220378.1|1e-158, 460	37.643	646	37	20	4	1.12	Pepsinogen-like
m.29354_Py95	PREDICTED: mucin-5AC-like [Anolis carolinensis],L24496_T1/1_Py95,gi|327260109|ref|XP_003214878.1|0.0, 653	86.821	2119		70	12	1.03	Gastric mucin
m.31619_Py95	gastric mucin [Sus scrofa domesticus],L27896_T1/1_Py95,gi|4405824|gb|AAD19833.1|0.0, 771	121.164	5305		127	17	0.94	Gastric mucin
m.31688_Py95	PREDICTED: mucin-5AC-like [Meleagris gallopavo],L27947_T1/1_Py95,gi|326920181|ref|XP_003206353.1|5e-26, 112	14.436	2738		36	2	0.91	Mucin
m.11361_Py95	PREDICTED: LOW QUALITY PROTEIN: macrophage migration inhibitory factor-like [Monodelphis domestica],L5340_T1/1_Py95,gi|334349939|ref|XP_003342289.1|9e-39, 137	15.58	608		12	2	0.82	Involved in the innate immune response to bacterial pathogens
m.7034_Py95	PREDICTED: IgGFc-binding protein-like [Anolis carolinensis],L3032_T1/1_Py95,gi|327280540|ref|XP_003225010.1|2e-87, 283	15.786	220		6	2	0.81	May be involved in the maintenance of the mucosal structure. Binds to mucin.
m.31960_Py95	PREDICTED: lumican-like [Anolis carolinensis],L28226_T1/1_Py95,gi|327272642|ref|XP_003221093.1|0.0, 536	39.918	487		21	4	0.8	Lumican is a secreted protein present in extracellular matrix. Present in intestinal submucosa and may be involved in nasal mucosa.
m.29356_Py95	PREDICTED: mucin-5AC-like [Anolis carolinensis],L24496_T1/1_Py95,gi|327260109|ref|XP_003214878.1|0.0, 653	24.15	754		17	3	0.79	Gastric mucin
m.30181_Py95	PREDICTED: gastricsin-like [Anolis carolinensis],L25569_T1/1_Py95,gi|327271203|ref|XP_003220377.1|0.0, 587	42.635	6355		62	2	0.74	Pepsinogen-like
m.3846_Py95	PREDICTED: prostatic acid phosphatase [Gallus gallus],L1508_T1/1_Py95,gi|118086124|ref|XP_001235914.1|7e-149, 451	52.791	478		14	6	0.71	Lipid phosphatase activity at low pH (4-6)
m.31669_Py95	PREDICTED: gastricsin-like [Anolis carolinensis],L27932_T1/3_Py95,gi|327271205|ref|XP_003220378.1|3e-159, 461	36.176	332	37	11	2	0.68	Pepsinogen-like
m.31659_Py95	PREDICTED: anterior gradient protein 2 homolog [Equus caballus],L27918_T1/1_Py95,gi|149705581|ref|XP_001496165.1|1e-91, 283	19.354	115		6	2	0.62	Required for Mucin (Muc2) secretion. Depated where it primarily is a secreted protein or an endoplasmatic reticulum protein (see Bergström et al, PLoS One, 2014 Aug 11; 9 (8):e104186), but homologous contain signal peptide.
m.5890_Py95	PREDICTED: mast cell protease 3-like [Anolis carolinensis],L2469_T1/1_Py95,gi|327288194|ref|XP_003228813.1|3e-104, 313	26.495	175		9	2	0.42	Mast cell protease 3 is homologous with duodenase, a digestive protease secreted by the duodenom. Belongs to granzyme family. These proteases do not have an acidic optimum.
m.31615_Py95	PREDICTED: embryonic pepsinogen-like [Anolis carolinensis],L27892_T1/1_Py95,gi|327270926|ref|XP_003220239.1|0.0, 535	42.524	671		49	3	0.39	Pepsinogen-like
m.2634_Py95	PREDICTED: di-N-acetylchitobiase-like [Anolis carolinensis],L1001_T1/1_Py95,gi|327276711|ref|XP_003223111.1|0.0, 593	46.458	74		3	3	0.36	A glyocside hydrolase
m.2921_Py95	PREDICTED: sulfhydryl oxidase 1-like [Anolis carolinensis],L1116_T1/1_Py95,gi|327270207|ref|XP_003219881.1|0.0, 844	92.11	399		12	5	0.29	A membrane-bound isoform as well as secreted isoform exists.
m.9789_Py95	PREDICTED: phosphatidylinositol-glycan-specific phospholipase D-like [Anolis carolinensis],L4426_T1/1_Py95,gi|327270090|ref|XP_003219824.1|0.0,1206	94.511	152		7	4	0.22	GPI-specific phospholipase homolog
m.19380_Py95	deleted in malignant brain tumors 1 [Mus musculus],L11664_T1/1_Py95,gi|209892835|gb|ACI95282.1|3e-95, 318	47.629	125		5	2	0.22	Homology with salivary agglutinin. May play a role in mucosal defense system
m.10632_Py95	PREDICTED: tissue alpha-L-fucosidase-like [Anolis carolinensis],L4884_T1/1_Py95,gi|327285790|ref|XP_003227615.1|0.0, 773	54.587	101		4	2	0.19	Glycan degrading enzyme
m.29946_Py95	PREDICTED: mucin-6-like [Anolis carolinensis],L25225_T1/1_Py95,gi|327260115|ref|XP_003214881.1|0.0, 741	65.954	76		2	2	0.15	Part of the gastric mucosa
Color-coding:
	Red - Putative digestive proteolytic enzymes
	Green - Putative digestive enzymes (not proteases)
	Blue - Putative mucosal-related proteins
	Black - Other proteins
