# Supplementary material for: Transcriptome analysis of the response of Burmese python to digestion
Source: Gigascience. 2017 Jul 13;6(8):1–18. doi: 10.1093/gigascience/gix057 (PMC5597892; doi:10.1093/gigascience/gix057)
Supplement: Supplement Materials [file gix057_Supp.zip › TableS9.xlsx]

## Sheet: selected_expressions.txt
Transcriptomics:
Gene ID	Represented transcript ID	KEGG_annotation	NCBI nr annotation	max_fpkm	HeartT0_fpkm	HeartT1_fpkm	HeartT2_fpkm	StomachT0_fpkm	StomachT1_fpkm	StomachT2_fpkm	Fold increase from T0 to T2
L25569	L25569_1_1	hsa:643834|PGA3, DKFZp666J2410, PGA4, PGA5|http://www.genome.jp/dbget-bin/www_bget?hsa:643834	gi|327271203|ref|XP_003220377.1|,0.0, 587, PREDICTED: gastricsin-like [Anolis carolinensis]	15292.8	1.19	3.24	6.79	7112.27	13545.6	15292.8	2.1502
L27892	L27892_1_1	hsa:643834|PGA3, DKFZp666J2410, PGA4, PGA5|http://www.genome.jp/dbget-bin/www_bget?hsa:643834	gi|327270926|ref|XP_003220239.1|,0.0, 535, PREDICTED: embryonic pepsinogen-like [Anolis carolinensis]	12313.6	1.01	1.64	4.86	1463.1	7307.53	12313.6	8.41612
L24703	L24703_2_7	hsa:643834|PGA3, DKFZp666J2410, PGA4, PGA5|http://www.genome.jp/dbget-bin/www_bget?hsa:643834	gi|327271205|ref|XP_003220378.1|,5e-147, 445, PREDICTED: gastricsin-like [Anolis carolinensis]	11419.4	1.39	1.6	5.01	2767.41	11419.4	11404	4.12082
L27932	L27932_2_3	hsa:643834|PGA3, DKFZp666J2410, PGA4, PGA5|http://www.genome.jp/dbget-bin/www_bget?hsa:643834	gi|327271205|ref|XP_003220378.1|,1e-158, 460, PREDICTED: gastricsin-like [Anolis carolinensis]	3316.79	0.29	0.15	1.57	202.64	2972.32	3316.79	16.3679
L27906	L27906_1_1	hsa:643834|PGA3, DKFZp666J2410, PGA4, PGA5|http://www.genome.jp/dbget-bin/www_bget?hsa:643834	gi|327271205|ref|XP_003220378.1|,1e-172, 504, PREDICTED: gastricsin-like [Anolis carolinensis]	2430.3	0.09	0.19	0.72	109.39	2030.77	2430.3	22.2168
				Heart transcript data is included as a background indicator.					Average:	10.6544
PROTEOMICS identified-pepsinogens (see Supp table 8):
L25569_T1/1_Py95	>m.30181_Py95
L27892_T1/1_Py95	>m.31615_Py95
L24703_T3/7_Py95	>m.29547_Py95
L24703_T6/7_Py95	>m.29550_Py95
L27932_T2/3_Py95	>m.31670_Py95
L27932_T1/3_Py95	>m.31669_Py95
The accession L27906_1_1 is not present on our list of proteomics-identified gastric juice proteins, since it is only identified by one unquie peptide, and therefore removed by the chosen filtering criteria.

## Sheet: pairwise distance
Seq1	Seq2	Dist
L25569_1_1	L24703_3_7	0.828809
L25569_1_1	L24703_6_7	1.82492
L24703_3_7	L24703_6_7	1.08481
L25569_1_1	L27932_2_3	1.25378
L24703_3_7	L27932_2_3	1.37665
L24703_6_7	L27932_2_3	0.671404
L25569_1_1	L27892_1_1	1.03368
L24703_3_7	L27892_1_1	1.05498
L24703_6_7	L27892_1_1	1.037
L27932_2_3	L27892_1_1	0.843906
L25569_1_1	L27932_1_3	n/c
L24703_3_7	L27932_1_3	2.20387
L24703_6_7	L27932_1_3	0.962657
L27932_2_3	L27932_1_3	0.873349
L27892_1_1	L27932_1_3	1.18348
Mean pairwise distance		1.15952
Table. Estimates of Evolutionary Divergence between Sequences
The number of base substitutions per site from between sequences are shown. Analyses were conducted using the Tajima-Nei model [1]. The analysis involved 6 nucleotide sequences. Codon positions included were 1st+2nd+3rd+Noncoding. All positions containing gaps and missing data were eliminated. There were a total of 51 positions in the final dataset. Evolutionary analyses were conducted in MEGA7 […
1. Tajima F. and Nei M. (1984). Estimation of evolutionary distance between nucleotide sequences. Molecular Biology and Evolution 1:269-285.
2. Kumar S., Stecher G., and Tamura K. (2016). MEGA7: Molecular Evolutionary Genetics Analysis version 7.0 for bigger datasets.Molecular Biology and Evolution 33:1870-1874.
Disclaimer: Although utmost care has been taken to ensure the correctness of the caption, the caption text is provided "as is" without any warranty of any kind. Authors advise the user to carefully check the caption prior to its use for any purpose and report any errors or problems to the authors immediately (www.megasoftware.net). In no event shall the authors and their employers be liable for a…
